# Supplementary material for: Metabolic Regulation of “Ca. Methylacidiphilum Fumariolicum” SolV Cells Grown Under Different Nitrogen and Oxygen Limitations
Source: Front Microbiol. 2012 Jul 25;3:266. doi: 10.3389/fmicb.2012.00266 (PMC3404531; doi:10.3389/fmicb.2012.00266)
Supplement: File S1 — RNA-Seq analysis of “Ca. Methylacidiphilum fumariolicum” SolV grown under different conditions. [file 30484_Op_Den_Camp_DataSheet1.XLS]

## Sheet: Housekeeping genes
Supplementary Excel file 2 | Housekeeping genes to test robustness of transcriptome data
			Cells at μmax			N2 fixing cells			O2 limited cells					log2(RPKM+1) values
GenBank identifier	Gene length	Gene name	Unique reads	RPKM		Unique reads	RPKM		Unique reads	RPKM		Product	Baseline	N2 fixation	O2 limitation
Mfum_100004	984	rpoD	109	53.7324		111	59.7399		34	25.5113		DNA-directed RNA polymerase, sigma subunit(Sigma70/sigma32)	4.00246	4.1066	3.27757
Mfum_1010014	366	cdc	50	66.2665		28	40.5148		53	106.916		ATP-dependent DNA ligase	4.20866	3.72605	4.68135
Mfum_1010024	1332	purB	983	357.976		389	154.661		568	314.842		Adenylosuccinate lyase	5.88326	5.04768	5.75524
Mfum_1010029	348		1979	2758.49		1281	1949.42		754	1599.71		Phenylpyruvate tautomerase family protein	7.9228	7.5758	7.3782
Mfum_1010030	432	rplM	4362	4897.86		2006	2459.14		1166	1992.8		50S ribosomal protein L13	8.49676	7.80797	7.5978
Mfum_1010031	405	rpsI	4887	5853.18		6705	8767.59		2193	3997.9		30S ribosomal protein S9	8.67491	9.07893	8.29378
Mfum_1010032	1038	argC	2286	1068.28		871	444.383		685	487.239		N-acetyl-gamma-glutamyl-phosphate reductase	6.97474	6.09893	6.1908
Mfum_1010033	1215	argJ	1903	759.744		2139	932.333		1141	693.359		N-acetylglutamate synthase (N-acetylornithineaminotransferase)	6.6343	6.83876	6.54299
Mfum_1010034	891	argB	1236	672.892		1588	943.863		592	490.56		Acetylglutamate kinase	6.51307	6.85104	6.19759
Mfum_1010040	1665	glgA	1049	305.609		762	242.369		780	345.883		Glycogen synthase 2	5.72557	5.49458	5.84899
Mfum_1010044	2514	mutS	533	102.841		212	44.6588		264	77.5331		DNA mismatch repair protein mutS	4.64286	3.8212	4.36352
Mfum_1010048	1014	gppA	1214	580.745		824	430.354		667	485.665		Exopolyphosphatase	6.36603	6.06693	6.18758
Mfum_1010072	1326	thdF	496	181.444		314	125.407		211	117.486		tRNA modification GTPase mnmE	5.20644	4.83951	4.7748
Mfum_1010094	1326	pcnB	540	197.54		231	92.2582		290	161.474		tRNA nucleotidyltransferase/poly(A) polymerase	5.29099	4.53537	5.09052
Mfum_1010096	2835	gcvP	1071	183.249		537	100.313		880	229.181		Glycine dehydrogenase [decarboxylating]	5.21629	4.61822	5.43886
Mfum_1010097	390	gcvH	389	483.827		151	205.045		325	615.272		Glycine cleavage system H protein	6.18379	5.32809	6.42369
Mfum_1020011	1347	gltX	1266	455.901		431	169.452		639	350.253		Glutamyl-tRNA synthetase	6.12447	5.13845	5.86151
Mfum_1020013	1308	glgC	1053	390.504		391	158.309		737	416.014		Glucose-1-phosphate adenylyltransferase	5.97	5.07085	6.03312
Mfum_1020017	1089	aroC	745	331.843		297	144.433		660	447.471		Chorismate synthase	5.80767	4.97971	6.10584
Mfum_1020018	528	aroK	736	676.159		618	619.856		642	897.738		Shikimate kinase	6.51791	6.4311	6.80099
Mfum_1020019	873	proC	1141	633.981		957	580.543		480	405.953		Pyrroline-5-carboxylate reductase	6.4536	6.36568	6.0087
Mfum_1020038	444	rpiB	688	751.641		281	335.166		752	1250.5		Ribose 5-phosphate isomerase B	6.62359	5.8176	7.1321
Mfum_1020039	1416	gnd	1780	609.764		894	334.357		788	410.877		6-phosphogluconate dehydrogenase,decarboxylating	6.41471	5.8152	6.02072
Mfum_1020045	885	ilvE	690	378.191		490	293.217		326	271.971		putative branched-chain-amino-acidaminotransferase	5.93804	5.68432	5.60937
Mfum_1020048	858	tyrA	288	162.821		145	89.4988		178	153.173		Prephenate dehydrogenase	5.09877	4.50534	5.03807
Mfum_1020049	1125	hisC	763	328.986		812	382.243		388	254.641		Histidinol-phosphate aminotransferase	5.79905	5.94867	5.54377
Mfum_1020051	513	nuoB	2519	2381.86		769	793.863		2822	4061.52		NADH-quinone oxidoreductase subunit B	7.77606	6.67817	8.30956
Mfum_1020052	639	nuoC	1651	1253.29		965	799.766		1370	1582.95		NADH-quinone oxidoreductase subunit C	7.13432	6.68557	7.36768
Mfum_1020053	1257	nuoD	4326	1669.38		2535	1068.02		2147	1261.09		NADH-quinone oxidoreductase subunit D	7.42081	6.9745	7.14052
Mfum_1020054	534	nuoE	1705	1548.77		1111	1101.82		765	1057.72		NADH-ubiquinone oxidoreductase chain E	7.34586	7.00562	6.96481
Mfum_1020055	1371	nuoF	5418	1916.93		4908	1895.85		2776	1494.96		NADH-ubiquinone oxidoreductase chain F	7.559	7.54795	7.31053
Mfum_1020056	1707	nuoG	3395	964.742		2556	792.983		2040	882.359		NADH-ubiquinone oxidoreductase chain G	6.8729	6.67706	6.78373
Mfum_1020057	1128	nuoH	1882	809.311		1084	508.928		957	626.4		NADH-ubiquinone oxidoreductase chain H	6.69742	6.23427	6.44158
Mfum_1020063	936	miaA	218	112.976		383	216.7		79	62.316		tRNA dimethylallyltransferase	4.73599	5.38312	4.14814
Mfum_1020071	861	rpoD	2885	1625.35		1218	749.17		2963	2540.84		RNA polymerase sigma factor	7.39409	6.6203	7.84064
Mfum_1020072	969	cysK	3188	1595.88		2166	1183.78		2947	2245.46		Cysteine synthase	7.37581	7.07731	7.71711
Mfum_1020078	897	mmsB	765	413.689		511	301.693		477	392.622		3-hydroxyisobutyrate dehydrogenase or relatedbeta-hydroxyacid dehydrogenase	6.02753	5.71272	5.97539
Mfum_1020087	1098		3291	1453.89		1828	881.678		2766	1859.94		Arginine kinase	7.28268	6.78296	7.52884
Mfum_1020088	1281	hisD	1959	741.806		1351	558.525		729	420.172		Histidinol dehydrogenase	6.61043	6.32709	6.04304
Mfum_1020089	1563	guaA	1467	455.277		711	240.906		599	282.954		GMP synthase [glutamine-hydrolyzing]	6.1231	5.48855	5.64881
Mfum_1020090	1176	guaB	2392	986.64		1224	551.202		1183	742.721		IMP dehydrogenase/GMP reductase	6.89532	6.31391	6.61167
Mfum_1020098	2520	glgP	3409	656.193		2127	446.996		2877	842.923		Glucan phosphorylase	6.48798	6.10478	6.73806
Mfum_1020102	2364	metE	4394	901.607		2911	652.125		2553	797.355		5-methyltetrahydropteroyltriglutamate--homocysteine methyltransferase	6.80529	6.48177	6.68255
Mfum_1020105	1482	gppA	309	101.138		176	62.8928		203	101.134		Exopolyphosphatase	4.62633	4.15721	4.62628
Mfum_1020106	1512	zwf	2138	685.9		863	302.27		1627	794.482		Glucose-6-phosphate 1-dehydrogenase	6.53219	5.71462	6.67895
Mfum_1020115	891	exo	161	87.6502		25	14.8593		110	91.1514		5'-3' exonuclease	4.4847	2.76376	4.52343
Mfum_1020121	603	ruvA	438	352.34		606	532.221		158	193.459		Holliday junction ATP-dependent DNA helicaseruvA	5.86743	6.27894	5.27022
Mfum_1020122	1017	ruvB	480	228.942		234	121.852		379	275.148		Holliday junction ATP-dependent DNA helicaseruvB	5.43783	4.81098	5.62094
Mfum_1020139	996	asd	1322	643.839		1160	616.787		864	640.476		Aspartate-semialdehyde dehydrogenase	6.469	6.42614	6.46377
Mfum_1020145	1395	bioA	311	108.141		175	66.4355		102	53.9852		Adenosylmethionine-8-amino-7-oxononanoateaminotransferase	4.69264	4.21117	4.00706
Mfum_1030006	1743	argS	606	168.648		559	169.844		239	101.239		Arginyl-tRNA synthetase	5.13372	5.14075	4.62732
Mfum_1030007	270	rpsT	886	1591.75		296	580.583		177	484.014		30S ribosomal protein S20	7.37322	6.36575	6.18418
Mfum_1030009	396	rpsM	5311	6505.58		9709	12984.2		1574	2934.66		30S ribosomal protein S13	8.78057	9.47157	7.98469
Mfum_1030010	543	rpsK	2821	2520.04		2472	2410.93		1516	2061.33		Ribosomal protein S11	7.83243	7.78818	7.63159
Mfum_1030011	609	rpsD	7521	5990.5		5740	4991.5		2475	3000.59		30S ribosomal protein S4	8.6981	8.51569	8.0069
Mfum_1030012	1014	rpoA	4172	1995.77		3782	1975.24		1788	1301.9		DNA-directed RNA polymerase subunit alpha	7.59929	7.58895	7.17235
Mfum_1030013	396	rplQ	679	831.724		605	809.089		405	755.107		50S ribosomal protein L17	6.7247	6.69714	6.62818
Mfum_1030014	2154	ppk	1180	265.73		838	206.032		576	197.436		Polyphosphate kinase	5.58624	5.33287	5.29046
Mfum_1030015	1299		309	115.386		261	106.406		161	91.5093		Nuclease of restriction endonuclease-like fold,RmuC family	4.75691	4.67662	4.52731
Mfum_1040004	1833	typA	2284	604.42		1431	413.441		1161	467.647		GTP-binding protein TypA/BipA homolog	6.40592	6.02693	6.14985
Mfum_1040009	1050	ctaA	467	215.741		805	406.016		1126	791.767		Heme A synthase, cytochrome oxidase biogenesisprotein CtaA	5.3787	6.00885	6.67553
Mfum_1040016	441		875	962.441		371	445.525		276	462.082		Cell division protein MraZ	6.87051	6.10149	6.1379
Mfum_1040019	1815	ftsI	637	170.242		425	124.008		517	210.311		Cell division protein FtsI	5.14308	4.82838	5.35333
Mfum_1040020	1488	murE	1436	468.119		1094	389.359		670	332.445		UDP-N-acetylmuramyl tripeptide synthase	6.15086	5.96707	5.80948
Mfum_1050004	1182	ftsW	545	223.658		487	218.197		189	118.057		Cell division protein FtsW	5.41458	5.38997	4.7796
Mfum_1050009	870	ftsQ	341	190.125		797	485.149		203	172.276		Cell division septal protein FtsQ	5.25293	6.18652	5.15489
Mfum_1050010	1239	ftsA	843	330.036		1020	435.979		517	308.083		Cell division ATPase FtsA	5.80223	6.07988	5.73361
Mfum_1050011	1113	ftsZ	1863	811.937		4318	2054.58		962	638.158		Cell division GTPase FtsZ	6.70065	7.62832	6.46015
Mfum_1050019	585	rpoE	1146	950.241		1011	915.233		421	531.343		RNA polymerase sigma factor	6.85777	6.82027	6.27729
Mfum_1070007	438	dtd	61	67.5555		47	56.8277		8	13.4854		D-tyrosyl-tRNA(Tyr) deacylase	4.22764	4.05747	2.67314
Mfum_1080004	1164		2335	973.058		3838	1746.18		955	605.758		Aspartate/tyrosine/aromatic aminotransferase	6.88147	7.46576	6.40813
Mfum_1080012	1104	glpX	1345	590.96		1397	670.137		1121	749.696		Fructose-1,6-bisphosphatase II	6.38344	6.50897	6.621
Mfum_110006	474	cccA	1408	1440.88		748	835.718		1148	1788.18		Cytochrome c family protein	7.27371	6.72949	7.48951
Mfum_110012	801	rluA	365	221.037		127	83.9668		162	149.324		Pseudouridine synthase	5.40284	4.44226	5.0128
Mfum_110014	1914	ftsH	645	163.464		407	112.613		478	184.389		ATP-dependent zinc metalloprotease FtsH 1	5.10269	4.7328	5.22246
Mfum_120004	282	rpoZ	4264	7334.54		3664	6880.86		2436	6377.89		DNA-directed RNA polymerase, subunit K/omega	8.90049	8.83664	8.76075
Mfum_120006	1086	mipB	850	379.659		420	204.812		275	186.961		Transaldolase	5.9419	5.32696	5.23624
Mfum_140011	924	lysR	90	47.2471		72	41.2664		35	27.9669		RuBisCO operon transcriptional regulator CbbR	3.87634	3.74399	3.36615
Mfum_140028	1287	lysA	1764	664.852		2296	944.778		883	506.56		Diaminopimelate decarboxylase	6.50107	6.85201	6.22961
Mfum_170004	1686	cyoB	527	151.62		951	298.717		672	294.28		Heme/copper-type cytochrome oxidase, subunit 1	5.02795	5.70284	5.68792
Mfum_170005	483	cyoA	94	94.403		246	269.727		127	194.136		Heme/copper-type cytochrome oxidase, subunit 2	4.55811	5.60111	5.27369
Mfum_170008	1677	rpsA	7018	2029.95		5097	1609.6		1752	771.347		30S ribosomal protein S1	7.61626	7.38436	6.64943
Mfum_170017	2073	aroA	1681	393.345		1164	297.365		1242	442.355		3-phosphoshikimate 1-carboxyvinyltransferase	5.97723	5.69832	6.09437
Mfum_170018	891	sucD	1527	831.316		2100	1248.18		906	750.756		Succinyl-CoA ligase [ADP-forming] subunit alpha	6.72421	7.13024	6.62241
Mfum_170019	1185	sucC	682	279.171		507	226.582		344	214.333		Succinyl-CoA synthetase subunit beta	5.6354	5.42751	5.37218
Mfum_170026	1107	trmU	587	257.214		1433	685.543		401	267.452		tRNA-specific 2-thiouridylase mnmA	5.55379	6.53167	5.59267
Mfum_170031	1044	cbbG	3939	1830.17		953	483.425		1310	926.444		Glyceraldehyde-3-phosphate dehydrogenase(GAPDH)	7.51271	6.18296	6.83243
Mfum_170032	1215	pgk	2232	891.092		2445	1065.71		1104	670.875		Phosphoglycerate kinase	6.79357	6.97233	6.51007
Mfum_170033	768	tpiA	929	586.758		620	427.53		543	522.02		Triosephosphate isomerase (TIM) (Triose-phosphateisomerase)	6.37632	6.06036	6.25962
Mfum_170037	2745	acn	1939	342.642		880	169.776		580	156.003		Aconitate hydratase	5.8396	5.14035	5.05627
Mfum_170041	1965	glgB	625	154.285		336	90.5551		293	110.091		1,4-alpha-glucan-branching enzyme	5.04526	4.51694	4.71035
Mfum_170046	1851	glgB	617	161.69		446	127.604		204	81.3715		Malto-oligosyltrehalose trehalohydrolase	5.09185	4.85674	4.41124
Mfum_180006	1644	pgi	739	218.046		483	155.59		249	111.827		Glucose-6-phosphate isomerase	5.38928	5.05363	4.72585
Mfum_180008	252	rpsR	1361	2619.77		825	1733.76		385	1128		Ribosomal protein S18	7.87122	7.45863	7.02909
Mfum_180018	897	mmsB	6709	3628.02		1867	1102.27		2872	2363.96		3-hydroxyisobutyrate dehydrogenase or relatedbeta-hydroxyacid dehydrogenase	8.19672	7.00603	7.76852
Mfum_180019	1386	lpd	1365	477.721		631	241.103		604	321.753		Pyruvate/2-oxoglutarate dehydrogenase complex,dihydrolipoamide dehydrogenase (E3) component or relatedenzyme	6.17112	5.48936	5.77689
Mfum_180020	1236	aceF	2235	877.13		1898	813.231		497	296.884		Pyruvate/2-oxoglutarate dehydrogenase complex,dihydrolipoamide acyltransferase (E2) component or relatedenzyme	6.77779	6.70224	5.6967
Mfum_180023	978	acoB	1859	922.031		1730	936.793		1307	986.7		Pyruvate/2-oxoglutarate dehydrogenase complex,beta subunit	6.82766	6.84353	6.89538
Mfum_180024	1074	acoA	2249	1015.76		1807	891.026		1183	813.259		Pyruvate/2-oxoglutarate dehydrogenase complex,dehydrogenase (E1) component, alpha subunit	6.92437	6.79349	6.70228
Mfum_180025	1365	gabT	225	79.9567		163	63.2399		105	56.7944		4-aminobutyrate aminotransferase or relatedaminotransferase	4.39391	4.16262	4.05689
Mfum_190016	651		93	69.2958		120	97.6195		37	41.9633		Cytochrome c family protein	4.25271	4.59127	3.76035
Mfum_190021	792	his	401	245.598		634	423.936		132	123.054		Histidinol phosphatase, PHP family	5.50776	6.05194	4.82072
Mfum_190026	1068		755	342.91		615	304.958		240	165.916		Peptidylarginine deiminase or related enzyme	5.84038	5.72345	5.11749
Mfum_190029	864	pheA	149	83.6522		81	49.6487		55	47		Prephenate dehydratase	4.43855	3.92491	3.8712
Mfum_200008	1446	icd	720	241.529		420	153.822		238	121.523		Isocitrate dehydrogenase [NADP]	5.49112	5.04227	4.8083
Mfum_200020	699		36	24.9822		22	16.6679		10	10.5626		Cytochrome c, class I	3.25741	2.87175	2.44778
Mfum_200021	420	cccA	53	61.2113		15	18.9138		4	7.03168		Cytochrome c family protein	4.13054	2.99141	2.08339
Mfum_200025	1575	nadB	1443	444.417		954	320.778		642	300.956		Aspartate oxidase	6.09901	5.77386	5.71028
Mfum_200038	1902	uvrD	825	210.401		653	181.819		212	82.2951		ATP-dependent DNA helicase UvrD/PcrA	5.35376	5.2085	4.42239
Mfum_200039	3486	dnaE	1182	164.473		810	123.054		668	141.481		DNA polymerase III, alpha subunit	5.10881	4.82071	4.95921
Mfum_200040	1083	aroB	220	98.5369		211	103.179		129	87.9447		3-dehydroquinate synthase	4.60053	4.64611	4.48802
Mfum_200042	2574	topA	2275	428.724		1830	376.512		1238	355.108		DNA topoisomerase	6.06314	5.9336	5.87523
Mfum_200044	2370	xfp	1592	325.836		1130	252.503		969	301.873		Phosphoketolase	5.78946	5.53538	5.71331
Mfum_200059	2202	gdb	1162	255.973		1024	246.274		317	106.29		Glycogen debranching enzyme	5.54897	5.5105	4.67553
Mfum_200061	1548	pckA	798	250.056		663	226.819		337	160.734		Phosphoenolpyruvate carboxykinase [ATP]	5.52567	5.42855	5.08595
Mfum_200062	885	atpG	331	181.422		330	197.473		127	105.952		F0F1-type ATP synthase, gamma subunit	5.20632	5.29065	4.67238
Mfum_200063	1515	atpA	564	180.581		341	119.201		310	151.077		ATP synthase subunit alpha 1	5.2017	4.78916	5.02439
Mfum_200064	747	atpF	364	236.366		219	155.26		139	137.386		F0F1-type ATP synthase, subunit b and deltasubunit	5.4696	5.05152	4.93005
Mfum_200065	267	atpE	44	79.9367		32	63.471		56	154.855		ATP synthase subunit c 1	4.39367	4.16621	5.04893
Mfum_200066	657	atpB	156	115.177		58	46.7519		100	112.378		ATP synthase subunit a 1	4.75511	3.86602	4.73073
Mfum_200067	279		46	79.9758		23	43.6576		30	79.39		F0F1-type ATP synthase subunit, ATPase_gene1family	4.39415	3.79902	4.38689
Mfum_200068	408	atpC	174	206.868		92	119.416		88	159.247		F0F1-type ATP synthase, epsilon subunit	5.3369	4.79096	5.07672
Mfum_200069	1464	atpD	613	203.107		556	201.127		651	328.313		ATP synthase subunit beta	5.31864	5.3089	5.79701
Mfum_200079	1296		299	111.911		314	128.31		258	146.982		HNH endonuclease	4.7266	4.86221	4.99709
Mfum_210002	3186	recB	465	70.7965		293	48.7033		304	70.4493		ATP-dependent exoDNAse (Exonuclease V) betasubunit (Contains helicase and exonuclease domains)	4.27384	3.90607	4.26899
Mfum_210003	2799		1364	236.383		1549	293.079		629	165.919		Inactivated superfamily I helicase and RecB familyexonuclease	5.46968	5.68385	5.11751
Mfum_210014	573	adk	292	247.191		95	87.8022		132	170.086		Adenylate kinase	5.5142	4.48641	5.14216
Mfum_210016	1131	holA	288	123.519		255	119.403		91	59.4056		DNA polymerase III, delta subunit	4.82446	4.79084	4.10108
Mfum_210018	903	hisG	11961	6425.17		5053	2963.45		4619	3776.67		ATP phosphoribosyltransferase	8.76813	7.99445	8.23686
Mfum_210026	1263	proA	1172	450.121		626	262.487		641	374.717		Gamma-glutamyl phosphate reductase	6.11174	5.574	5.92884
Mfum_210027	810	proB	2055	1230.64		1437	939.525		1146	1044.6		Glutamate 5-kinase	7.1161	6.84644	6.95234
Mfum_210030	4173	rpoC	15186	1765.22		21713	2755.55		6252	1106.16		DNA-directed RNA polymerase subunit beta'	7.4766	7.92173	7.00956
Mfum_210031	3870	rpoB	9784	1226.34		8749	1197.25		5043	962.114		DNA-directed RNA polymerase subunit beta	7.1126	7.08862	6.87017
Mfum_210032	390	rplL	1292	1606.95		785	1065.96		1017	1925.33		50S ribosomal protein L7/L12	7.38272	6.97257	7.56337
Mfum_210034	537	rplJ	1142	1031.57		1081	1066.08		571	785.074		Ribosomal protein L10	6.9398	6.97268	6.66705
Mfum_210035	720	rplA	2698	1817.67		2475	1820.45		1826	1872.48		50S ribosomal protein L1	7.50586	7.50739	7.53555
Mfum_210036	426	rplK	2482	2826.16		3235	4021.62		1012	1753.96		50S ribosomal protein L11	7.94703	8.29969	7.4702
Mfum_220008	1392	fumC	550	191.659		385	146.473		294	155.94		Fumarate hydratase class II	5.26092	4.99365	5.05586
Mfum_220010	1671	glgP	390	113.212		309	97.9306		277	122.392		Glucan phosphorylase	4.73806	4.59442	4.81536
Mfum_220013	168	rpmG	362	1045.21		234	737.637		232	1019.59		50S ribosomal protein L33	6.95293	6.60481	6.92814
Mfum_230004	870		1001	558.11		455	276.967		655	555.867		3-hydroxyisobutyrate dehydrogenase and cupindomain (fragment)	6.32635	5.6275	6.32233
Mfum_230005	288		371	624.865		318	584.751		199	510.163		3-hydroxyisobutyrate dehydrogenase and cupindomain (fragment)	6.43913	6.37289	6.23669
Mfum_230014	663	rplY	2059	1506.43		1138	909.003		1072	1193.8		50S ribosomal protein L25	7.31816	6.81345	7.08573
Mfum_230016	336	rpsF	167	241.092		38	59.8936		41	90.0934		30S ribosomal protein S6	5.48932	4.10913	4.51189
Mfum_230018	579	rplI	1213	1016.22		1869	1709.49		1152	1469		50S ribosomal protein L9	6.92483	7.44454	7.29302
Mfum_230023	1317	thrA	1145	421.72		633	254.539		758	424.944		Homoserine dehydrogenase	6.04671	5.54337	6.05431
Mfum_230024	1101	thrC	758	333.954		379	182.301		560	375.534		Threonine synthase	5.81399	5.21113	5.93101
Mfum_240009	510		28	26.6313		10	10.384		11	15.9247		Uri superfamily endonuclease (modular protein)	3.31895	2.43221	2.82877
Mfum_250003	768	amiC	269	169.901		110	75.8521		190	182.659		N-acetylmuramoyl-L-alanine amidase	5.14108	4.34188	5.21308
Mfum_260004	612	tsf	1309	1037.51		527	456.032		717	865		Elongation factor Ts	6.94554	6.12475	6.76389
Mfum_260005	747	rpsB	8739	5674.74		12556	8901.58		2015	1991.6		30S ribosomal protein S2	8.64396	9.0941	7.5972
Mfum_260030	1125	gltA	1926	830.441		859	404.368		561	368.179		Citrate synthase	6.72316	6.0048	5.91128
Mfum_270002	1299	potE	196	73.19		167	68.0838		143	81.2785		Amino acid transporter	4.30663	4.23532	4.41011
Mfum_270003	1326	bioA	406	148.521		261	104.24		293	163.145		Adenosylmethionine-8-amino-7-oxononanoateaminotransferase	5.00744	4.65624	5.10075
Mfum_270010	2646	valS	1853	339.696		1169	233.97		1031	287.685		Valyl-tRNA synthetase	5.83099	5.45946	5.66534
Mfum_270012	1878	rpoD	10141	2619.33		7958	2244.11		5026	1975.95		RNA polymerase sigma factor rpoD	7.87106	7.71651	7.58931
Mfum_270013	1776	dnaG	701	191.461		1415	421.939		411	170.863		DNA primase	5.25989	6.04723	5.1467
Mfum_270023	1083	trpD	326	146.014		217	106.113		304	207.25		Anthranilate phosphoribosyltransferase	4.99053	4.67388	5.33874
Mfum_270025	1320	pyrC	779	286.265		708	284.051		501	280.229		Dihydroorotase	5.66041	5.65267	5.63917
Mfum_270026	981	pyrB	625	309.041		333	179.768		404	304.061		Aspartate carbamoyltransferase	5.7367	5.19721	5.72051
Mfum_270027	549	leuD	754	666.199		173	166.882		549	738.327		3-isopropylmalate dehydratase small subunit	6.50309	5.12326	6.60574
Mfum_270028	1113	leuB	1307	569.62		2066	983.041		901	597.693		3-isopropylmalate dehydrogenase	6.34672	6.89167	6.39475
Mfum_270031	1158	tyrS	742	310.814		883	403.821		653	416.345		Tyrosyl-tRNA synthetase	5.74241	6.00344	6.03391
Mfum_270060	1326		93	34.0208		68	27.1582		83	46.215		putative Glycine/d-amino acid oxidases(Deaminating)	3.55594	3.33784	3.85471
Mfum_270069	441	cynS	129	141.891		87	104.476		75	125.566		Cyanate lyase	4.96208	4.65848	4.84076
Mfum_270079	1245	argE	278	108.313		298	126.76		229	135.805		Acetylornithinedeacetylase/Succinyl-diaminopimelate desuccinylase orrelated deacylase	4.69421	4.85016	4.91855
Mfum_280006	876	cfxP	1497	828.939		1128	681.932		785	661.628		Phosphoribulokinase, chromosomal	6.72135	6.5264	6.49621
Mfum_280007	1071	fbp	2592	1173.95		1969	973.627		1563	1077.5		Fructose-1,6-bisphosphatase class 1	7.06898	6.88205	6.98333
Mfum_280011	1524	proS	1091	347.252		996	346.107		541	262.096		Prolyl-tRNA synthetase	5.85293	5.84963	5.57252
Mfum_280012	288	gatC	493	830.346		116	213.305		135	346.091		Aspartyl/glutamyl-tRNA(Asn/Gln) amidotransferasesubunit C	6.72305	5.3674	5.84959
Mfum_280013	1452	gatA	1926	643.42		2059	750.976		1338	680.359		Glutamyl-tRNA(Gln) amidotransferase subunit A	6.46835	6.6227	6.52409
Mfum_280014	1458	gatB	2785	926.558		1211	439.869		1913	968.737		Aspartyl/glutamyl-tRNA(Asn/Gln) amidotransferasesubunit B	6.83256	6.08875	6.87703
Mfum_280016	2076	ligA	4058	948.177		3376	861.215		1433	509.645		DNA ligase	6.8556	6.7595	6.23567
Mfum_290005	972	trpS	1156	576.895		554	301.842		814	618.311		Tryptophanyl-tRNA synthetase	6.35939	5.71321	6.42861
Mfum_290006	816		604	359.047		850	551.652		239	216.25		Chorismate mutase	5.88624	6.31473	5.38105
Mfum_290008	741	aroD	309	202.276		123	87.907		120	119.567		3-dehydroquinate dehydratase	5.31457	4.48759	4.79221
Mfum_290009	1137	mreB	1800	767.922		1672	778.775		1965	1276		Rod shape-determining protein mreB	6.64499	6.65901	7.15227
Mfum_290010	912	mreC	553	294.127		412	239.243		575	465.502		Rod shape-determining protein mreC	5.68741	5.48165	6.14526
Mfum_290012	2028	ftsI	1820	435.32		2016	526.452		1329	483.844		Cell division protein FtsI	6.07838	6.26806	6.18383
Mfum_290013	1182	rodA	962	394.787		1543	691.329		736	459.736		Rod shape-determining protein rodA	5.98088	6.54006	6.13283
Mfum_290015	1266	serS	1359	520.704		1097	458.891		1240	723.164		Seryl-tRNA synthetase	6.2571	6.13099	6.58502
Mfum_290017	276		819	1439.39		784	1504.33		898	2402.24		Translation initiation factor IF-1 (modularprotein)	7.27267	7.31677	7.78457
Mfum_290035	1515	leuA	2098	671.735		2053	717.65		1712	834.334		2-isopropylmalate synthase	6.51135	6.57737	6.72783
Mfum_290036	1029	ilvC	2440	1150.22		1126	579.508		1319	946.407		Ketol-acid reductoisomerase	7.04857	6.3639	6.85373
Mfum_290037	474	ilvH	1214	1242.35		710	793.261		360	560.754		Acetolactate synthase small subunit	7.12557	6.67741	6.33106
Mfum_300003	1134	pstS	253	108.221		208	97.1374		198	128.914		ABC-type phosphate transport system, periplasmiccomponent	4.69338	4.58637	4.86687
Mfum_300004	1026	pstC	152	71.8623		67	34.5831		116	83.4755		ABC-type phosphate transport system, permeasecomponent	4.28857	3.57187	4.43646
Mfum_300005	840	pstA	141	81.4225		71	44.7626		111	97.5646		ABC-type phosphate transport system, permeasecomponent	4.41186	3.82347	4.59071
Mfum_300006	822	pstB	232	136.906		153	98.5725		277	248.804		Phosphate import ATP-binding protein pstB	4.92657	4.60089	5.52067
Mfum_300008	762	sdhB	278	176.968		121	84.0943		238	230.606		Succinate dehydrogenase catalytic subunit	5.1816	4.44376	5.44504
Mfum_300009	1956	sdhA	1688	418.609		1325	358.743		679	256.301		Succinate dehydrogenase flavoprotein subunit	6.03932	5.88539	5.55024
Mfum_300010	690	sdhC	263	184.889		94	72.1465		55	58.8521		Succinate dehydrogenase cytochrome b subunit	5.22515	4.29246	4.09188
Mfum_300028	1914	resB	1851	469.104		898	248.468		1032	398.095		ResB protein required for cytochrome cbiosynthesis	6.15295	5.51933	5.9892
Mfum_300029	1050	pheS	567	261.938		322	162.406		368	258.766		Phenylalanyl-tRNA synthetase alpha chain	5.57192	5.09624	5.55978
Mfum_300030	2706	ileS	1660	297.567		1305	255.399		1010	275.576		Isoleucyl-tRNA synthetase	5.699	5.54673	5.62249
Mfum_310014	1275	eno	4047	1539.67		5834	2423.22		1962	1136.15		Enolase	7.33997	7.79326	7.03628
Mfum_310015	375		213	275.52		95	134.162		151	297.3		Septum formation initiator	5.62228	4.90647	5.6981
Mfum_310035	1284	argB	710	268.224		496	204.575		289	166.181		Acetylglutamate kinase and N-acetylglutamatesynthase family enzyme	5.59555	5.32581	5.11908
Mfum_310038	975	fbaA	4052	2015.9		3107	1687.61		2532	1917.38		Fructose-bisphosphate aldolase	7.60932	7.43166	7.55924
Mfum_310044	2085	dinG	555	129.119		187	47.4976		271	95.9648		Rad3-related DNA helicase	4.86845	3.88151	4.57435
Mfum_330002	492		23	22.6761		17	18.2987		26	39.0173		RNA-directed DNA polymerase (Reversetranscriptase) (fragment)	3.16446	2.96004	3.68931
Mfum_380002	1569	zwf	1841	569.162		1415	477.606		997	469.16		Glucose-6-phosphate 1-dehydrogenase	6.34592	6.17088	6.15307
Mfum_380003	678	nagB	232	165.983		89	69.5179		262	285.312		6-phosphogluconolactonase/Glucosamine-6-phosphateisomerase/deaminase	5.11789	4.25587	5.65708
Mfum_40003	2142	glgX	1684	381.353		883	218.312		763	262.999		Glycogen operon protein glgX homolog	5.94634	5.3905	5.57594
Mfum_40009	1119		614	266.16		655	309.99		503	331.884		Serine-pyruvate aminotransferase/aspartateaminotransferase	5.58785	5.73976	5.80779
Mfum_470001	198		136	333.18		23	61.5175		157	585.441		Restriction endonuclease (fragment)	5.81168	4.13545	6.37407
Mfum_480014	1065	aroF	3713	1691.14		1901	945.298		1841	1276.3		Phospho-2-dehydro-3-deoxyheptonate aldolase,Tyr-sensitive	7.43375	6.85256	7.1525
Mfum_480020	483	cyoA	39	39.1672		16	17.5432		8	12.229		Heme/copper-type cytochrome oxidase, subunit 2	3.69305	2.9201	2.58241
Mfum_480021	1686	cyoB	260	74.8033		154	48.3726		148	64.8116		Heme/copper-type cytochrome oxidase, subunit 1	4.32814	3.8994	4.1868
Mfum_50021	1266	dinP	299	114.562		265	110.853		288	167.961		Nucleotidyltransferase/DNA polymerase UmuC	4.74981	4.71719	5.12967
Mfum_550013	918		472	249.404		220	126.916		394	316.885		putative enzyme	5.52308	4.85137	5.76169
Mfum_550017	984		1026	505.775		526	283.092		539	404.429		Exopolyphosphatase-related protein	6.22807	5.6493	6.00495
Mfum_580005	2064	ftsH	6367	1496.34		7137	1831.23		6625	2369.87		ATP-dependent zinc metalloprotease FtsH 2	7.31144	7.51329	7.77101
Mfum_60004	1461	lysS	741	246.021		583	211.327		415	209.723		Lysyl-tRNA synthetase	5.50947	5.35813	5.35055
Mfum_60021	258	rpsP	2348	4414.52		1060	2175.82		494	1413.7		30S ribosomal protein S16	8.39288	7.68562	7.25467
Mfum_60023	345	rplS	860	1209.16		1157	1776.03		298	637.743		50S ribosomal protein L19	7.09851	7.4827	6.4595
Mfum_680007	354	rbfA	287	393.263		141	210.937		200	417.134		Ribosome-binding factor A	5.97702	5.35629	6.0358
Mfum_680008	2088	infB	4627	1074.91		4955	1256.75		3032	1072.13		Translation initiation factor IF-2	6.98093	7.13708	6.97833
Mfum_680009	1257	nusA	2717	1048.48		1709	720.018		1705	1001.47		Transcription elongation factor	6.95605	6.58066	6.91022
Mfum_680014	615	rpoE	2445	1928.45		2164	1863.45		1401	1681.94		DNA-directed RNA polymerase specialized sigmasubunit	7.56499	7.53072	7.4283
Mfum_680018	186	rpsU	213	555.484		47	133.82		57	226.261		30S ribosomal protein S21	6.32164	4.90394	5.4261
Mfum_690014	1149	wecE	137	57.837		1054	485.799		75	48.1936		Pyridoxal phosphate-dependent enzyme	4.07477	6.18785	3.89576
Mfum_690042	1161	leuA	300	125.341		626	285.548		200	127.188		Homocitrate/citramalate synthase	4.83899	5.6579	4.8535
Mfum_690067	1887	pol	1250	321.324		1199	336.499		847	331.406		DNA polymerase IV fused to PHP phosphatase	5.77556	5.82156	5.80636
Mfum_690070	1032	mauG	1261	592.707		698	358.189		1590	1137.54		Cytochrome c peroxidase	6.38639	5.88385	7.0375
Mfum_70003	258	rpmA	842	1583.06		740	1518.97		309	884.275		50S ribosomal protein L27	7.36775	7.32644	6.7859
Mfum_70004	333		3433	5000.74		1626	2585.91		981	2175.07		50S ribosomal protein L21 (fragment)	8.51754	7.85822	7.68528
Mfum_700041	906	dapA	741	396.73		396	231.475		518	422.134		Dihydrodipicolinate synthase	5.98577	5.44878	6.04769
Mfum_700042	822	dapF	1632	963.06		1432	922.588		1170	1050.9		Diaminopimelate epimerase	6.87115	6.82827	6.95836
Mfum_70005	1344	mipB	772	278.627		763	300.65		466	255.997		Transaldolase	5.63346	5.70927	5.54907
Mfum_70006	1464	cbbL	30812	10209		20314	7348.37		16988	8567.41		Ribulose bisphosphate carboxylase large chain(RuBisCO large subunit)	9.23112	8.90237	9.05584
Mfum_700064	792	cyoA	2556	1565.45		2541	1699.09		5513	5139.39		Cytochrome c oxidase subunit 2	7.35657	7.43844	8.54488
Mfum_700068	792	cyoC	1215	744.142		1405	939.48		1826	1702.25		Heme/copper-type cytochrome oxidase, subunit 3	6.61358	6.84639	7.4403
Mfum_700069	1848	cyoB	2488	653.06		1228	351.911		2520	1006.81		Heme/copper-type cytochrome oxidase, subunit 1	6.4832	5.86622	6.91553
Mfum_70007	417	cbbS	6190	7200.45		2839	3605.5		3780	6692.75		Ribulose bisphosphate carboxylase small chain(RuBisCO small subunit)	8.88204	8.19049	8.80893
Mfum_700070	639	cccA	358	271.761		267	221.282		368	425.202		Cytochrome c family protein	5.6086	5.40395	6.05491
Mfum_700071	597	ccoO	438	355.881		279	247.495		356	440.275		Cbb3-type cytochrome oxidase, cytochrome csubunit	5.8774	5.51542	6.08967
Mfum_700072	1446	ccoN	398	133.512		339	124.156		332	169.519		Cbb3-type cytochrome oxidase, subunit 1	4.90165	4.82956	5.13885
Mfum_700075	618	cccA	377	295.909		311	266.507		365	436.067		Cytochrome c family protein	5.69342	5.58914	6.08009
Mfum_700079	657		755	557.425		424	341.772		472	530.426		Cytochrome c3	6.32512	5.83707	6.27556
Mfum_70008	951	cbxXC	13493	6882.29		5040	2806.64		10547	8188.36		Protein CbxX, chromosomal	8.83685	7.9401	9.01059
Mfum_70009	1023	udk	3791	1797.56		1811	937.517		1801	1299.83		Phosphoribulokinase	7.49474	6.8443	7.17076
Mfum_700090	363	rplT	1705	2278.36		928	1353.87		1506	3063.14		50S ribosomal protein L20	7.73165	7.21146	8.02752
Mfum_700091	618	infC	2192	1720.51		1458	1249.41		1748	2088.34		Translation initiation factor IF-3	7.45096	7.13123	7.6446
Mfum_700092	1848	thrS	2555	670.647		1627	466.253		1982	791.863		Threonyl-tRNA synthetase	6.50973	6.14687	6.67565
Mfum_700097	339		1436	2054.75		900	1405.98		1170	2548.21		Ribosome-associated protein Y (PSrp-1)	7.6284	7.2492	7.84354
Mfum_70010	2040	cbbT	8913	2119.33		5882	1526.97		6765	2448.42		Transketolase (TK)	7.65933	7.3317	7.80361
Mfum_700105	480		64	64.6761		15	16.5496		26	39.9927		putative Cytochrome c, class I	4.18473	2.86503	3.71339
Mfum_70011	603	phoE	659	530.119		321	281.919		250	306.106		Phosphoglycerate mutase, PhoE family	6.27499	5.64516	5.72719
Mfum_700138	1221	trpB	1615	641.596		1150	498.791		1150	695.394		Tryptophan synthase beta chain 1	6.46552	6.21419	6.54592
Mfum_700139	654	trpF	378	280.362		153	123.894		411	463.994		N-(5'-phosphoribosyl)anthranilate isomerase	5.63964	4.82746	6.14203
Mfum_700140	828	trpC	1093	640.316		749	479.058		1064	948.768		Indole-3-glycerol phosphate synthase	6.46352	6.17391	6.85622
Mfum_70015	1596	serA	2742	833.373		1513	502.045		2399	1109.8		Phosphoglycerate dehydrogenase and ACT domains	6.72668	6.22068	7.01284
Mfum_70017	1842	greA	2834	746.303		2664	765.916		1249	500.635		Transcription elongation factor GreA fused touncharacterized associated domain	6.61647	6.64238	6.21787
Mfum_70019	243	napF	400	798.47		446	971.997		318	966.205		Ferredoxin	6.68395	6.88038	6.87441
Mfum_70021	1239	thrC	803	314.376		617	263.724		561	334.303		Threonine synthase	5.75376	5.57869	5.81503
Mfum_710004	672		188	135.704		112	88.2643		72	79.1064		Glutamine amidotransferase	4.91782	4.4916	4.38336
Mfum_710026	858		138	78.0183		87	53.6993		37	31.8393		putative Transglutaminase-like enzyme, cysteineprotease	4.36968	4.00185	3.49162
Mfum_710027	684	spr	210	148.925		136	105.298		127	137.087		Cell wall-associated hydrolase	5.01014	4.66624	4.92788
Mfum_720005	1110	dinP	267	116.679		229	109.257		147	97.7784		DNA polymerase IV	4.76796	4.70281	4.59288
Mfum_720007	1005	queA	280	135.144		145	76.4079		177	130.034		S-adenosylmethionine:tRNA-ribosyltransferase-isomerase (Queuine synthetase)	4.91371	4.34909	4.87545
Mfum_720015	1779	dnaX	1890	515.336		875	260.476		949	394.272		DNA polymerase III, gamma/tau subunit	6.24676	5.56634	5.97957
Mfum_720040	849	ftsY	496	283.386		246	153.449		332	288.721		Signal recognition particle GTPase FtsY	5.65033	5.03986	5.66892
Mfum_720050	861	holB	416	234.366		365	224.505		254	217.811		ATPase involved in DNA replication HolB	5.46114	5.41834	5.38821
Mfum_720052	1407	cysS	695	239.605		487	183.304		449	235.614		Cysteinyl-tRNA synthetase	5.48316	5.21658	5.46643
Mfum_720053	1422	lpd	356	121.438		112	41.7114		199	103.324		Pyruvate/2-oxoglutarate dehydrogenase complex,dihydrolipoamide dehydrogenase (E3) component or relatedenzyme	4.80761	3.75447	4.6475
Mfum_730010	1044		273	126.843		50	25.3633		208	147.1		3-isopropylmalate dehydrogenase	4.8508	3.27197	4.99788
Mfum_730015	1140	dsbG	265	112.758		143	66.4305		115	74.4803		Protein-disulfide isomerase	4.73407	4.2111	4.32387
Mfum_730024	693	nfi	113	79.0952		45	34.3887		88	93.7558		Deoxyinosine 3'endonuclease/endonuclease V	4.38322	3.56639	4.5513
Mfum_750005	1089	sgaA	5834	2598.62		5380	2616.32		2378	1612.25		Serine-glyoxylate aminotransferase	7.86312	7.86991	7.38601
Mfum_750014	1566	hyuB	927	287.139		621	210.008		566	266.854		N-methylhydantoinase B/acetone carboxylase, alphasubunit	5.66344	5.3519	5.59044
Mfum_750015	2076	hyuA	675	157.718		548	139.794		509	181.025		N-methylhydantoinase A/acetone carboxylase, betasubunit	5.06713	4.9473	5.20415
Mfum_790012	2079	nadE	502	117.126		273	69.7963		415	151.288		NAD synthetase and glutamine amidotransferase	4.77175	4.25981	5.02577
Mfum_800006	3072		401	63.3181		323	55.6824		312	74.9863		Proline dehydrogenase and delta1-pyrroline-5-carboxylate dehydrogenase	4.16384	4.03746	4.33055
Mfum_800018	5091		1804	171.885		810	84.2594		1512	219.279		putative Transcription elongation factor GreA/GreBdomain protein	5.15263	4.4457	5.3949
Mfum_80003	975	nfo	178	88.5565		125	67.8956		94	71.1823		Endonuclease IV	4.49487	4.23259	4.27919
Mfum_80005	1374	glyQS	1468	518.256		1303	502.22		599	321.876		Glycyl-tRNA synthetase	6.2524	6.22103	5.77727
Mfum_80022	618	mcrA	883	693.07		1320	1131.15		336	401.42		Restriction endonuclease, McrA/HNH family	6.54257	7.03188	5.9975
Mfum_810001	1449	rho	4114	1377.21		5308	1939.99		1613	821.892		Transcription termination factor Rho	7.22854	7.57095	6.71282
Mfum_810004	822	his	1256	741.178		587	378.184		297	266.768		Histidinol phosphatase, PHP family	6.60959	5.93802	5.59012
Mfum_810008	2463	ftsK	2189	431.108		1043	224.262		1283	384.601		DNA segregation ATPase FtsK/SpoIIIE	6.06868	5.41727	5.9548
Mfum_810010	1338	rimO	1476	535.1		700	277.063		858	473.456		Ribosomal protein S12 methylthiotransferaserimO	6.28432	5.62785	6.16217
Mfum_810011	678	nth	379	271.153		106	82.7966		329	358.274		Endonuclease III	5.60636	4.42839	5.88408
Mfum_810016	243	rpmE	1787	3567.16		1015	2212.06		914	2777.08		50S ribosomal protein L31	8.17981	7.70213	7.92952
Mfum_810036	1248	argE	2089	811.949		1100	466.782		673	398.152		Acetylornithinedeacetylase/Succinyl-diaminopimelate desuccinylase	6.70067	6.148	5.98934
Mfum_810037	1524	tldD	582	185.243		430	149.424		556	269.363		Predicted Zn-dependent protease, modulator of DNAgyrase, TldD protein	5.22705	5.01346	5.59977
Mfum_810038	1344	tldD	475	171.435		361	142.247		280	153.818		Predicted Zn-dependent protease, modulator of DNAgyrase, PmbA protein	5.15002	4.96457	5.04225
Mfum_810039	2481	leuS	3217	628.969		2010	429.048		1975	587.745		Leucyl-tRNA synthetase	6.44567	6.0639	6.37799
Mfum_810045	606	trpG	268	214.52		148	129.338		241	293.625		Anthranilate synthase component II	5.37305	4.87013	5.6857
Mfum_810046	1488	trpE	944	307.733		455	161.937		474	235.193		Anthranilate/para-aminobenzoate synthase componentI	5.73248	5.09336	5.46465
Mfum_820004	525		196	181.093		89	89.7774		15	21.095		RNA polymerase sigma-70 factor, ECF subfamily(fragment)	5.20452	4.50841	3.09535
Mfum_820007	1365	potE	564	200.425		248	96.2178		533	288.299		Amino acid transporter	5.30542	4.57695	5.66746
Mfum_820015	1146	dadA	907	383.908		391	180.688		675	434.878		Glycine/D-amino acid oxidase (Deaminating)	5.95301	5.20229	6.07736
Mfum_820017	561	frr	498	430.597		240	226.561		165	217.155		Ribosome-recycling factor	6.06749	5.42742	5.38521
Mfum_830014	678	rpe	333	238.243		291	227.3		308	335.405		Pentose-5-phosphate-3-epimerase	5.47748	5.43066	5.81832
Mfum_850005	645	deoC	133	100.022		54	44.3374		80	91.5754		Deoxyribose-phosphate aldolase	4.61534	3.81413	4.52802
Mfum_870026	444	rplO	1353	1478.15		979	1167.71		980	1629.64		50S ribosomal protein L15	7.29923	7.06366	7.39673
Mfum_870027	639	rpsE	4156	3154.86		2284	1892.92		1701	1965.4		30S ribosomal protein S5	8.05702	7.5464	7.58396
Mfum_870028	354	rplR	1431	1960.84		1786	2671.87		209	435.905		50S ribosomal protein L18	7.58164	7.89091	6.07972
Mfum_870029	540	rplF	2038	1830.69		2252	2208.57		855	1169.02		50S ribosomal protein L6	7.513	7.70055	7.06477
Mfum_870030	387	rpsH	2429	3044.54		2548	3486.78		370	705.894		30S ribosomal protein S8	8.02143	8.15702	6.56088
Mfum_870031	582	rplE	2726	2272		6310	5741.73		685	868.993		50S ribosomal protein L5	7.72885	8.65569	6.76848
Mfum_870032	315	rplX	1332	2051.16		1322	2222.58		677	1586.82		50S ribosomal protein L24	7.62665	7.70687	7.37012
Mfum_870033	366	rplN	1956	2592.34		1955	2828.8		854	1722.76		50S ribosomal protein L14	7.8607	7.94796	7.45226
Mfum_870035	213	rpmC	1148	2614.37		2149	5343.1		496	1719.3		50S ribosomal protein L29	7.86916	8.58375	7.45025
Mfum_870036	426	rplP	1600	1821.86		1498	1862.25		1099	1904.74		50S ribosomal protein L16	7.50816	7.53008	7.55263
Mfum_870037	648	rpsC	5046	3777.26		5707	4664.11		1834	2089.65		30S ribosomal protein S3	8.23702	8.44787	7.64523
Mfum_870038	339	rplV	1249	1787.18		2397	3744.59		503	1095.51		50S ribosomal protein L22	7.48895	8.22834	6.99989
Mfum_870039	276	rpsS	713	1253.1		229	439.403		224	599.222		30S ribosomal protein S19	7.13417	6.08769	6.3973
Mfum_870040	852	rplB	4883	2780.05		10823	6727.36		2057	1782.56		50S ribosomal protein L2	7.93058	8.81409	7.48636
Mfum_870041	285	rplW	1590	2706.18		1689	3138.49		427	1106.19		50S ribosomal protein L23	7.90366	8.05182	7.00958
Mfum_870042	657	rplD	1420	1048.4		1405	1132.52		987	1109.18		50S ribosomal protein L4	6.95598	7.03309	7.01227
Mfum_870043	651	rplC	3405	2537.12		2364	1923.1		1016	1152.29		50S ribosomal protein L3	7.83918	7.56222	7.05037
Mfum_870044	306	rpsJ	580	919.415		516	893.027		240	579.08		30S ribosomal protein S10	6.82482	6.79574	6.36317
Mfum_870045	2172	fusA	14716	3286.51		17161	4184.26		6374	2166.71		Elongation factor G	8.09789	8.33933	7.68143
Mfum_870046	471	rpsG	3558	3664.29		3576	4020.8		1819	2851.41		30S ribosomal protein S7	8.20666	8.29949	7.95592
Mfum_870047	426	rpsL	1938	2206.73		1869	2323.46		832	1441.99		30S ribosomal protein S12	7.69972	7.75125	7.27447
Mfum_870054	459		105	110.964		26	29.9983		30	48.2566		Cytochrome c family protein	4.71818	3.43393	3.89704
Mfum_870056	1191	metK	2730	1111.87		2803	1246.37		2000	1239.84		S-adenosylmethionine synthase	7.0147	7.12879	7.12355
Mfum_870058	1236		1389	545.116		925	396.332		698	416.951		Aspartate/aromatic aminotransferase	6.30283	5.98477	6.03537
Mfum_870060	969	prs	2207	1104.8		1996	1090.87		1385	1055.3		Ribose-phosphate pyrophosphokinase	7.00832	6.99565	6.96252
Mfum_870062	561	efp	1787	1545.14		1249	1179.06		1296	1705.65		Elongation factor P	7.34351	7.07332	7.44229
Mfum_880004	2460	glgP	2269	447.409		1776	382.335		1501	450.499		Phosphorylase	6.1057	5.94891	6.11257
Mfum_880010	2748	alaS	2682	473.42		3340	643.674		1731	465.081		Alanyl-tRNA synthetase	6.16209	6.46875	6.14436
Mfum_880013	1386	rpoN	372	130.192		244	93.2316		178	94.8212		DNA-directed RNA polymerase specialized sigmasubunit	4.87666	4.54576	4.56248
Mfum_880016	696	dsbG	184	128.237		102	77.6117		119	126.237		Protein-disulfide isomerase	4.86165	4.36452	4.84605
Mfum_90032	978		149	73.9013		149	80.6833		8	6.03948		DNA-directed RNA polymerase, sigma subunit(Sigma70/sigma32) (fragment)	4.31617	4.40285	1.95153
Mfum_910011	1221	lysC	1946	773.094		816	353.925		1625	982.622		Aspartokinase	6.65169	5.87191	6.89124
Mfum_920005	1032	amiC	2010	944.759		1877	963.21		1519	1086.74		N-acetylmuramoyl-L-alanine amidase	6.85199	6.87131	6.99186
Mfum_920006	777	panC	296	184.789		152	103.6		200	190.045		Pantothenate synthetase	5.22461	4.65014	5.25251
Mfum_920010	1965	speA	3267	806.476		1793	483.23		2856	1073.11		Arginine decarboxylase	6.69391	6.18256	6.97925
Mfum_920018	1440	pepB	3689	1242.66		2859	1051.45		3749	1922.21		putative cytosol aminopeptidase	7.12581	6.95887	7.56175
Mfum_920021	1092	pfkA	930	413.109		594	288.071		798	539.546		6-phosphofructokinase	6.02613	5.66667	6.29258
Mfum_920024	267	rpsO	855	1553.32		276	547.437		562	1554.08		30S ribosomal protein S15	7.34879	6.30707	7.34928
Mfum_930003	960	fmt	874	441.616		638	351.954		430	331.478		Methionyl-tRNA formyltransferase	6.0927	5.86634	5.80657
Mfum_930004	981	sua	110	54.3912		51	27.532		147	110.636		putative translation factor SUA5	4.01442	3.35103	4.71524
Mfum_930005	2607	gyrA	4035	750.771		6809	1383.18		2298	650.815		DNA gyrase subunit A	6.62243	7.23286	6.47976
Mfum_930006	2523	gyrB	3961	761.54		3123	655.528		2646	774.321		DNA gyrase subunit B	6.63665	6.48697	6.65328
Mfum_930025	1065	hemA	1121	510.577		1171	582.296		715	495.684		Glutamyl-tRNA reductase	6.2375	6.36869	6.20795
Mfum_930026	810	ccmC	380	227.564		409	267.408		182	165.896		ABC-type transport system involved in cytochrome cbiogenesis, permease component	5.43182	5.59251	5.11737
Mfum_930033	1620		853	255.411		477	155.934		662	301.711		Pyruvate decarboxylase or related thiaminepyrophosphate-requiring enzyme	5.54678	5.05582	5.71278
Mfum_940004	1425	nuoN	1680	571.873		1011	375.727		1188	615.531		NADH-quinone oxidoreductase subunit N	6.35066	5.93152	6.42411
Mfum_940006	1467	nuoM	1863	616.01		876	316.235		1243	625.59		NADH dehydrogenase subunit M	6.42488	5.75964	6.44029
Mfum_940007	1806	nuoL	2898	778.369		2722	798.191		2279	931.698		NADH dehydrogenase subunit L	6.65848	6.6836	6.83808
Mfum_940008	306	nuoK	277	439.1		109	188.643		164	395.704		NADH-quinone oxidoreductase subunit K	6.087	5.24515	5.98319
Mfum_940009	498	nuoJ	962	937.024		557	592.328		452	670.128		NADH dehydrogenase subunit J	6.84378	6.38575	6.50896
Mfum_940010	519	nuoI	1056	986.964		976	995.907		230	327.197		NADH-quinone oxidoreductase subunit I	6.89565	6.90466	5.79361
Mfum_940017	582	thiJ	885	737.607		1069	972.727		682	865.187		putative intracellular protease/amidase	6.60477	6.88113	6.7641
Mfum_940021	615		172	135.662		93	80.0837		122	146.465		Cytochrome c553	4.91751	4.39548	4.99359
Mfum_940037	1110	trpE	212	92.6441		84	40.0768		117	77.8236		Anthranilate/para-aminobenzoate synthase componentI	4.5395	3.71544	4.36721
Mfum_940045	1767	ilvD	1914	525.424		1363	408.503		1897	792.646		Dihydroxy-acid dehydratase	6.26611	6.01495	6.67664
Mfum_940046	1338	trmFO	363	131.6		317	125.47		225	124.158		Methylenetetrahydrofolate--tRNA-(uracil-5-)-methyltransferase TrmFO	4.88734	4.84	4.82958
Mfum_940047	2328	pheT	2897	603.629		1986	451.786		1880	596.243		Phenylalanyl-tRNA synthetase beta subunit	6.40462	6.11542	6.39232
Mfum_940049	645	trmB	245	184.252		304	249.603		619	708.565		tRNA (guanine-N(7)-)-methyltransferase	5.22171	5.52387	6.56465
Mfum_940055	774	hisF	510	319.62		513	351.005		204	195.552		Imidazole glycerol phosphate synthase subunithisF	5.77026	5.86364	5.28093
Mfum_940056	522	cspR	214	198.86		91	92.3224		101	142.856		tRNA (Cytosine34-2'-O-)-methyltransferase, SpoUclass	5.29762	4.53606	4.96881
Mfum_940058	774	truA	235	147.276		119	81.4221		138	131.64		tRNA pseudouridine synthase A	4.99907	4.41185	4.88764
Mfum_940061	822	trpA	393	231.913		279	179.75		288	258.684		Tryptophan synthase alpha chain	5.45067	5.19711	5.55946
Mfum_940067	612	hisB	416	329.721		130	112.494		227	273.856		Imidazoleglycerol-phosphate dehydratase	5.80128	4.73175	5.61625
Mfum_940076	1086		24	10.7198		28	13.6541		3	2.03958		DegT/DnrJ/EryC1/StrS family aminotransferase	2.46128	2.68472	1.11172
Mfum_940081	1146	napF	932	394.49		710	328.103		444	286.053		Ferredoxin	5.98013	5.79637	5.65967
Mfum_940084	1149	napF	456	192.508		229	105.548		279	179.28		Ferredoxin	5.26532	4.6686	5.19451
Mfum_940089	1818		580	154.753		295	85.9339		320	129.958		putative Pyruvate kinase	5.04827	4.46515	4.87488
Mfum_960007	1899	mnmG	1730	441.902		1195	333.257		710	276.046		tRNA uridine 5-carboxymethylaminomethylmodification enzyme MnmG	6.09335	5.81191	5.62418
Mfum_960008	1449	dnaB	742	248.394		279	101.97		349	177.83		Replicative DNA helicase	5.51903	4.63444	5.18644
Mfum_970001	555		468	409.032		375	357.828		567	754.291		Cytochrome c family protein (modular protein)	6.01624	5.88284	6.6271
Mfum_970003	906	thrB	316	169.186		151	88.2643		192	156.467		Homoserine kinase	5.13689	4.4916	5.05921
Mfum_970007	564		2342	2014.25		908	852.596		1247	1632.44		Predicted GTPase	7.6085	6.74946	7.39844
Mfum_970009	858	atpB	3180	1797.81		2781	1716.52		2043	1758.04		ATP synthase subunit a 2	7.49488	7.44864	7.47253
Mfum_970010	213	atpE	592	1348.18		309	768.272		397	1376.13		ATP synthase subunit c 2	7.20725	6.64545	7.22776
Mfum_970011	531	atpF	4353	3976.48		3467	3457.77		2496	3470.55		ATP synthase subunit b	8.2884	8.14867	8.15236
Mfum_970012	396	atpH	784	960.342		624	834.499		213	397.13		F0F1-type ATP synthase, delta subunit	6.86833	6.72803	5.98678
Mfum_970013	1554	atpA	7200	2247.43		7323	2495.6		4390	2085.75		ATP synthase subunit alpha	7.71799	7.82268	7.64336
Mfum_970014	882	atpG	1540	846.948		603	362.064		811	678.892		ATP synthase gamma chain	6.74282	5.89458	6.52193
Mfum_970015	1404	atpD	6114	2112.34		2947	1111.6		5010	2634.63		ATP synthase subunit beta	7.65602	7.01446	7.87688
Mfum_970016	438	atpC	1054	1167.27		688	831.861		1029	1734.56		ATP synthase epsilon chain	7.06328	6.72487	7.45909
Mfum_970018	936	mesJ	522	270.52		400	226.319		142	112.011		tRNA(Ile)-lysidine synthase	5.60404	5.42635	4.72749
Mfum_970021	1686	ccmC	1303	374.88		301	94.5465		441	193.121		ABC-type transport system involved in cytochrome cbiogenesis, permease component	5.92927	4.55961	5.26848
Mfum_970063	873	cysE	514	285.597		479	290.575		426	360.283		Serine acetyltransferase	5.65808	5.6753	5.88966
Mfum_970064	888	aroE	618	337.583		363	216.486		209	173.773		Shikimate 5-dehydrogenase	5.82477	5.38213	5.16349
Mfum_970065	1356	dnaA	478	170.991		287	112.088		179	97.4635		Chromosomal replication initiator protein dnaA	5.14744	4.72817	4.58969
Mfum_970066	1116	dnaN	2072	900.597		883	419.018		992	656.29		DNA polymerase sliding clamp subunit	6.80417	6.0403	6.48813
Mfum_970072	1101		282	124.241		126	60.6066		83	55.6595		ATP-dependent DNA ligase	4.83024	4.12077	4.03706
Mfum_970074	1269	purA	1414	540.496		1174	489.94		1020	593.454		Adenylosuccinate synthetase	6.29434	6.19632	6.38764
Mfum_970079	1134	kamA	1829	782.358		1212	566.012		667	434.272		L-lysine 2,3-aminomutase	6.66359	6.34038	6.07597
Mfum_970084	1803	mutL	671	180.523		448	131.589		368	150.696		DNA mismatch repair protein mutL	5.20138	4.88725	5.02188
Mfum_970085	1101		552	243.196		408	196.25		461	309.145		putative Predicted GTPase, translation factor	5.49797	5.28447	5.73704
Mfum_970088	1242	wecE	612	239.02		569	242.62		512	304.367		Predicted pyridoxal phosphate-dependent enzymeinvolved in regulation of cell wall biogenesis	5.48072	5.49561	5.72151
Mfum_980002	1704	recN	677	192.719		290	90.129		554	240.043		DNA repair protein ATPase, RecN	5.26641	4.51228	5.48497
Mfum_980007	429	hisI	424	479.417		106	130.853		188	323.556		Phosphoribosyl-AMP cyclohydrolase	6.17465	4.88169	5.78246
Mfum_990011	1170	alr	556	230.512		197	89.1696		388	244.847		Alanine racemase	5.44463	4.50169	5.50471
Mfum_990017	1530	metG	836	265.045		417	144.338		474	228.737		Methionyl-tRNA synthetase	5.58367	4.97906	5.43693
Mfum_990019	1218	hisS	1583	630.432		991	430.886		655	397.048		Histidyl-tRNA synthetase	6.44799	6.06816	5.98657
Mfum_990020	1824	aspS	3184	846.746		2224	645.723		1247	504.766		Aspartyl-tRNA synthetase	6.74258	6.47192	6.22607
Mfum_990021	1431	pykF	1858	629.812		1031	381.553		967	498.925		Pyruvate kinase	6.44701	5.94687	6.21446
Total Base pairs	443262		49205175			39896175			28031550
