# Supplementary material for: Metabolic Regulation of “Ca. Methylacidiphilum Fumariolicum” SolV Cells Grown Under Different Nitrogen and Oxygen Limitations
Source: Front Microbiol. 2012 Jul 25;3:266. doi: 10.3389/fmicb.2012.00266 (PMC3404531; doi:10.3389/fmicb.2012.00266)
Supplement: File S2 — Housekeeping genes to test robustness of transcriptome data. [file 30484_Op_Den_Camp_DataSheet2.XLS]

## Sheet: Transcriptome RNA-Seq
Supplementary Excel file 1 | RNA-Seq analysis of 'Ca. Methylacidiphilum fumariolicum' SolV grown under different conditions
			Cells at μmax			N2 fixing cells			O2 limited cells
GenBank identifier	Gene length	Gene name	Unique reads	RPKM		Unique reads	RPKM		Unique reads	RPKM		Gene product	EC number	Assembled genome position (109 contigs)
Mfum_10001	525		10	9.23944		14	14.1223		6	11.2507		protein of unknown function		61	585
Mfum_20001	483		404	405.732		137	150.214		286	440.244		Flavoprotein wrbA (fragment)		794	1276
Mfum_20002	150		2	6.46761		2	7.06114		0	0		exported protein of unknown function		2274	2423
Mfum_30001	249		1131	2203.27		691	1469.65		765	2268.35		protein of unknown function		2606	2854
Mfum_30002	243		210	419.197		131	285.497		198	610.715		protein of unknown function		2903	3145
Mfum_40001	1674	sga	715	207.184		446	141.096		413	182.156		Glucoamylase or related glycosyl hydrolase		3336	5009
Mfum_40002	798	ubiE	528	320.949		645	428.049		99	91.5969		Methylase involved in ubiquinone/menaquinonebiosynthesis		5238	6035
Mfum_40003	2142	glgX	1684	381.353		883	218.312		763	262.999		Glycogen operon protein glgX homolog	EC 3.2.1.-	6473	8614
Mfum_40004	246		704	1388.17		913	1965.5		999	3001.33		protein of unknown function		9013	9258
Mfum_40005	234		211	437.393		83	187.845		195	615.272		exported protein of unknown function		9397	9630
Mfum_40006	864		1305	732.659		1084	664.434		844	721.236		conserved protein of unknown function		9685	10548
Mfum_40007	942		460	236.871		539	303.022		160	125.406		conserved protein of unknown function		10508	11449
Mfum_40008	405	arsC	406	486.268		421	550.508		118	215.117		Glutaredoxin family protein		11617	12021
Mfum_40009	1119		614	266.16		655	309.99		503	331.884		Serine-pyruvate aminotransferase/aspartateaminotransferase		12013	13131
Mfum_40010	1158	rfaG	414	173.419		499	228.207		388	247.384		Glycosyltransferase		13406	14563
Mfum_40011	1146		401	169.732		405	187.157		257	165.576		Alpha-amylase/alpha-mannosidase		14614	15759
Mfum_40012	960	amyA	585	295.59		749	413.187		534	410.694		Glycosidase		15879	16838
Mfum_40014	414	gloA	38	44.5234		10	12.7919		27	48.1517		Lactoylglutathione lyase or related enzyme		17157	17570
Mfum_40015	354		232	430.26		116	249.833		120	450.504		VanZ like family protein		17619	17972
Mfum_40016	330		12	24.9885		8	25.6769		14	62.6459		protein of unknown function		17808	18137
Mfum_40017	1257		701	270.513		799	336.626		823	483.407		conserved protein of unknown function		18144	19400
Mfum_40019	663	glpG	66	48.2876		20	15.9754		28	31.1812		Membrane associated serine protease		19620	20282
Mfum_50001	1197		575	233.012		420	185.82		416	256.595		Formate dehydrogenase	EC 1.2.1.2	20509	21705
Mfum_50003	1119	hupS	430	186.399		2107	997.174		4478	2954.63		Uptake hydrogenase small subunit	EC 1.12.99.6	22030	23148
Mfum_50004	1800	hupB	342	92.1634		1265	372.181		4486	1840.07		Uptake hydrogenase large subunit	EC 1.12.99.6	23141	24940
Mfum_50005	696	hyaC	175	121.965		779	592.74		928	984.436		Ni,Fe-hydrogenase I cytochrome b subunit		24952	25647
Mfum_50006	714		235	159.652		851	631.201		850	878.96		putative HupH hydrogenase expression protein		25634	26347
Mfum_50007	1035		242	113.417		114	58.3312		163	116.278		conserved exported protein of unknown function		26368	27402
Mfum_50008	1890	zntA	276	70.8357		223	62.4855		128	50.0031		Cation transport ATPase		27880	29769
Mfum_50009	288		16	26.9484		13	23.9049		13	33.3272		conserved protein of unknown function		30273	30560
Mfum_50010	483	sixA	189	189.81		80	87.7161		81	123.819		Phosphohistidine phosphatase SixA		30802	31284
Mfum_50011	1116		3370	1464.77		6373	3024.24		54	35.7255		Methylthioribose kinase		31602	32717
Mfum_50012	795		542	330.702		234	155.878		191	177.384		conserved protein of unknown function		33086	33880
Mfum_50015	456		35	37.2313		16	18.582		8	12.9531		Starvation-inducible outer membrane lipoprotein(modular protein)		34658	35113
Mfum_50016	1257	rfaG	201	77.565		91	38.3392		140	82.2321		Glycosyltransferase		35567	36823
Mfum_50017	186		98	255.575		108	307.501		84	337.407		protein of unknown function		37149	37334
Mfum_50018	381		16	20.3704		27	37.5297		12	23.2544		transposase (fragment)		37461	37841
Mfum_50019	186		48	125.179		38	108.195		82	325.499		protein of unknown function		37969	38154
Mfum_50021	1266	dinP	299	114.562		265	110.853		288	167.961		Nucleotidyltransferase/DNA polymerase UmuC		38588	39853
Mfum_50022	591		114	93.5669		49	43.9081		121	151.163		putative Repressor lexA	EC 3.4.21.88	39855	40445
Mfum_50023	159		0	0		0	0		0	0		protein of unknown function		41038	41196
Mfum_50024	177		3	8.22153		1	2.99201		1	4.17134		protein of unknown function		41518	41694
Mfum_60001	135		0	0		0	0		0	0		protein of unknown function		43957	44091
Mfum_60002	399		71	86.3158		28	37.1639		45	83.2699		protein of unknown function		44152	44550
Mfum_60003	576		528	444.648		313	287.778		104	133.309		conserved exported protein of unknown function		44830	45405
Mfum_tRNA47	73		11	73.0928		0	0		29	293.308		Ala tRNA		45410	45482
Mfum_60004	1461	lysS	741	246.021		583	211.327		415	209.723		Lysyl-tRNA synthetase	EC 6.1.1.6	45566	47026
Mfum_60005	363	queD	125	167.035		435	634.628		68	138.309		6-carboxy-5,6,7,8-tetrahydropterin synthase	EC 4.-.-.-	47066	47428
Mfum_60006	933		989	514.185		921	522.774		563	445.528		Aldo/keto reductase family enzyme		47557	48489
Mfum_60007	300		92	148.755		38	67.0809		93	228.881		conserved protein of unknown function		48519	48818
Mfum_60008	855		394	223.53		198	122.641		282	243.518		PDZ domain containing protein		48815	49669
Mfum_60009	747		1067	692.865		624	442.385		632	624.662		conserved protein of unknown function		49847	50593
Mfum_60010	690	nrdG	316	222.148		242	185.739		284	303.891		Organic radical activating enzyme		50931	51620
Mfum_60011	1185	hcaD	926	379.051		518	231.498		513	319.63		NAD(FAD)-dependent dehydrogenase		51679	52863
Mfum_60012	861	ispE	373	210.141		234	143.929		183	156.927		4-diphosphocytidyl-2-C-methyl-D-erythritolkinase	EC 2.7.1.148	52927	53787
Mfum_60013	735	pyrF	398	262.664		425	306.223		327	328.48		Orotidine 5'-phosphate decarboxylase	EC 4.1.1.23	53786	54520
Mfum_60014	1689	spoVK	4353	1250.16		5063	1587.5		2625	1147.49		Proteasome-activating AAA-ATPase		54549	56237
Mfum_60015	1548		3492	1094.23		2298	786.168		2066	985.389		putative proteasome component		56258	57805
Mfum_60016	186		207	539.837		181	515.35		284	1127.34		conserved protein of unknown function		57846	58031
Mfum_60017	837	pre	1549	897.699		1784	1128.77		1231	1085.88		20S proteasome, alpha subunit		58028	58864
Mfum_60018	768	pre	958	605.075		512	353.057		522	501.831		20S proteasome, alpha subunit		59029	59796
Mfum_60019	1392		1344	468.344		1089	414.31		877	465.167		putative proteasome component		59838	61229
Mfum_60020	1314	ffh	958	353.651		1047	421.976		618	347.25		Signal recognition particle GTPase		61238	62551
Mfum_60021	258	rpsP	2348	4414.52		1060	2175.82		494	1413.7		30S ribosomal protein S16		62659	62916
Mfum_60022	708	trmD	2099	1438.08		1359	1016.54		673	701.827		tRNA (guanine-N(1)-)-methyltransferase	EC 2.1.1.31	63017	63724
Mfum_60023	345	rplS	860	1209.16		1157	1776.03		298	637.743		50S ribosomal protein L19		63711	64055
Mfum_60024	639	rnhB	589	447.115		540	447.537		503	581.187		Ribonuclease HII	EC 3.1.26.4	64099	64737
Mfum_70001	351		98	135.433		31	46.7725		14	29.4489		conserved membrane protein of unknown function		65091	65441
Mfum_70002	1095	obg	985	436.342		381	184.267		448	302.073		GTPase obg		65464	66558
Mfum_70003	258	rpmA	842	1583.06		740	1518.97		309	884.275		50S ribosomal protein L27		66631	66888
Mfum_70004	333		3433	5000.74		1626	2585.91		981	2175.07		50S ribosomal protein L21 (fragment)		66913	67245
Mfum_70005	1344	mipB	772	278.627		763	300.65		466	255.997		Transaldolase		67441	68784
Mfum_70006	1464	cbbL	30812	10209		20314	7348.37		16988	8567.41		Ribulose bisphosphate carboxylase large chain(RuBisCO large subunit)	EC 4.1.1.39	68857	70320
Mfum_70007	417	cbbS	6190	7200.45		2839	3605.5		3780	6692.75		Ribulose bisphosphate carboxylase small chain(RuBisCO small subunit)	EC 4.1.1.39	70348	70764
Mfum_70008	951	cbxXC	13493	6882.29		5040	2806.64		10547	8188.36		Protein CbxX, chromosomal		70817	71767
Mfum_70009	1023	udk	3791	1797.56		1811	937.517		1801	1299.83		Phosphoribulokinase	EC 2.7.1.19	71785	72807
Mfum_70010	2040	cbbT	8913	2119.33		5882	1526.97		6765	2448.42		Transketolase (TK)	EC 2.2.1.1	72800	74839
Mfum_70011	603	phoE	659	530.119		321	281.919		250	306.106		Phosphoglycerate mutase, PhoE family		74892	75494
Mfum_70012	705		349	240.127		92	69.1091		117	122.531		Phosphatase/phosphohexomutase HAD superfamily		75510	76214
Mfum_70013	375		158	204.376		188	265.499		114	224.451		conserved protein of unknown function		76211	76585
Mfum_70014	384		917	1158.36		785	1082.62		1052	2022.71		conserved exported protein of unknown function		76573	76956
Mfum_70015	1596	serA	2742	833.373		1513	502.045		2399	1109.8		Phosphoglycerate dehydrogenase and ACT domains		76997	78592
Mfum_70016	654		170	126.089		233	188.675		40	45.1576		Transcriptional regulator ArsR family		78790	79443
Mfum_70017	1842	greA	2834	746.303		2664	765.916		1249	500.635		Transcription elongation factor GreA fused touncharacterized associated domain		79535	81376
Mfum_70018	324		828	1239.62		449	733.901		441	1004.94		conserved protein of unknown function		81418	81741
Mfum_70019	243	napF	400	798.47		446	971.997		318	966.205		Ferredoxin		81791	82033
Mfum_70020	291		1208	2013.63		1674	3046.48		568	1441.13		conserved protein of unknown function		82036	82326
Mfum_70021	1239	thrC	803	314.376		617	263.724		561	334.303		Threonine synthase		82353	83591
Mfum_misc_RNA_2	113		431	1850.14		143	670.184		404	2639.68		SAM		83667	83779
Mfum_70022	468	FCA	770	798.086		311	351.926		793	1251.05		Cytosine deaminase	EC 3.5.4.1	83974	84441
Mfum_70023	708		204	139.766		134	100.232		194	202.31		Uracil-DNA glycosylase		84450	85157
Mfum_80001	2223		54	11.7831		68	16.1997		28	9.29966		protein of unknown function		85883	88105
Mfum_80002	345		1884	2648.91		744	1142.06		208	445.136		Glutaredoxin-related protein		89176	89520
Mfum_80003	975	nfo	178	88.5565		125	67.8956		94	71.1823		Endonuclease IV		89565	90539
Mfum_80004	2439		365	72.5915		218	47.3349		206	62.3597		conserved protein of unknown function		90490	92928
Mfum_80005	1374	glyQS	1468	518.256		1303	502.22		599	321.876		Glycyl-tRNA synthetase	EC 6.1.1.14	92958	94331
Mfum_80006	3579		3271	443.327		2735	404.699		2166	446.833		Indolepyruvate ferredoxin oxidoreductase, alphaand beta subunits		94375	97953
Mfum_80007	204		3788	9007.09		1954	5072.6		1199	4339.48		conserved exported protein of unknown function		98188	98391
Mfum_80008	1128	pqqE	1222	525.493		2296	1077.95		1170	765.818		Coenzyme PQQ synthesis protein E		98588	99715
Mfum_80009	273		61	108.386		61	118.332		72	194.724		Coenzyme PQQ synthesis protein D		99725	99997
Mfum_80010	786	pqqC	955	589.367		957	644.801		1323	1242.76		Pyrroloquinoline-quinone synthase	EC 1.3.3.11	99987	100772
Mfum_80011	897	pqqB	893	482.907		488	288.114		823	677.417		Coenzyme PQQ synthesis protein B		100783	101679
Mfum_80012	1233		664	261.222		485	208.312		312	186.827		conserved membrane protein of unknown function		101846	103078
Mfum_80013	459	nuoE	282	298.017		65	74.9958		113	181.767		NAD-dependent formate dehydrogenase gammasubunit		103285	103743
Mfum_80014	1569	fdsB	2184	675.203		2681	904.92		1106	520.452		Formate dehydrogenase beta subunit		103746	105314
Mfum_80015	2973	fdsA	6047	986.62		3623	645.372		3074	763.409		Formate dehydrogenase alpha subunit		105292	108264
Mfum_80016	240	fdsD	155	313.275		118	260.38		20	61.5272		Formate dehydrogenase delta subunit		108315	108554
Mfum_80017	687		681	480.834		540	416.268		223	239.661		putative 3-methyladenine DNA glycosylase	EC 3.2.2.-	108623	109309
Mfum_80019	336		35	50.5282		14	22.0661		8	17.5792		conserved membrane protein of unknown function		109535	109870
Mfum_80020	648	erfK	151	113.033		74	60.4774		85	96.8484		Uncharacterized erfK/srfK family protein, probablysecreted		109967	110614
Mfum_80021	2805		1128	195.066		465	87.7923		685	180.304		Predicted exporter of the RND superfamily		110638	113442
Mfum_80022	618	mcrA	883	693.07		1320	1131.15		336	401.42		Restriction endonuclease, McrA/HNH family		113695	114312
Mfum_80023	585		318	263.679		445	402.847		232	292.806		Hemoglobin-like protein		114383	114967
Mfum_80024	312		29	45.0867		30	50.9217		74	175.116		protein of unknown function		115414	115725
Mfum_90001	1014	purM	359	171.736		288	150.415		225	163.83		Phosphoribosylformylglycinamidine cyclo-ligase	EC 6.3.3.1	116939	117952
Mfum_90002	1455	purF	2393	797.783		2322	845.153		1520	771.31		Amidophosphoribosyltransferase	EC 2.4.2.14	117961	119415
Mfum_90003	1089	frvX	293	130.51		235	114.282		89	60.3407		Cellulase M or related protein		119494	120582
Mfum_90004	1074	fabH	992	448.035		493	243.097		426	293.543		3-oxoacyl-[acyl-carrier-protein] synthase 3	EC 2.3.1.180	120548	121621
Mfum_90005	1044	plsX	1101	511.554		876	444.365		631	446.956		Phosphate acyltransferase		121575	122618
Mfum_90006	453		238	254.849		337	393.974		69	112.46		Predicted metal-binding, possibly nucleicacid-binding protein		122898	123350
Mfum_90007	501	nrdR	320	309.825		92	97.2493		77	113.475		Transcriptional repressor NrdR		123489	123989
Mfum_90008	354	hit	1416	1940.28		1311	1961.26		490	1021.98		HIT family hydrolase		124003	124356
Mfum_90009	798		371	225.515		213	141.356		147	136.008		conserved membrane protein of unknown function		124548	125345
Mfum_90010	1203	nifS	394	158.868		303	133.387		189	115.996		Cysteine sulfinate desulfinase/cysteinedesulfurase or related enzyme		125382	126584
Mfum_90011	768	pgpB	141	89.0559		240	165.496		53	50.9522		Membrane-associated phospholipid phosphatase		126581	127348
Mfum_90012	1203	rfaG	326	131.449		376	165.523		146	89.6057		Glycosyltransferase		127530	128732
Mfum_90015	1434	glnA	4560	1542.48		2849	1052.15		1409	725.455		Glutamine synthetase	EC 6.3.1.2	129961	131394
Mfum_90016	345	glnB	739	1039.04		1108	1700.81		427	913.813		Glutamine synthetase regulatory protein P-II		131588	131932
Mfum_90017	150		0	0		0	0		0	0		protein of unknown function		132159	132308
Mfum_90018	1392	lpd	499	173.887		383	145.712		316	167.609		Dihydrolipoyl dehydrogenase	EC 1.8.1.4	132374	133765
Mfum_90019	660		508	373.357		351	281.643		401	448.589		conserved exported protein of unknown function		133977	134636
Mfum_90020	783		171	105.935		74	50.0503		95	89.5799		SAM-dependent methyltransferase (modularprotein)		134950	135732
Mfum_90022	501	ompA	61	59.0605		61	64.4805		41	60.4219		Outer membrane protein or relatedpeptidoglycan-associated (Lipo)protein		136095	136595
Mfum_90023	2478		160	31.3201		151	32.271		28	8.34267		conserved exported protein of unknown function		136561	139038
Mfum_90024	2664	virB	259	47.1596		227	45.1261		79	21.8948		Type IV secretory pathway, VirB4 component		139035	141698
Mfum_90025	408		21	24.9669		7	9.08603		6	10.8577		conserved protein of unknown function		141740	142147
Mfum_90026	468		36	37.3131		16	18.1055		9	14.1986		conserved membrane protein of unknown function		142144	142611
Mfum_90028	345		30	42.18		38	58.3312		10	21.4008		conserved membrane protein of unknown function		142638	142982
Mfum_90029	795		99	60.405		59	39.3026		28	26.004		conserved exported protein of unknown function		143077	143871
Mfum_90030	765		77	48.8241		46	31.8444		25	24.1283		conserved exported protein of unknown function		143949	144713
Mfum_90031	1368		120	42.55		49	18.9691		20	10.7942		conserved membrane protein of unknown function		144737	146104
Mfum_90032	978		149	73.9013		149	80.6833		8	6.03948		DNA-directed RNA polymerase, sigma subunit(Sigma70/sigma32) (fragment)		146263	147240
Mfum_90033	1596	spo0J	469	142.543		885	293.661		24	11.1027		Chromosome (Plasmid) partitioning protein,ParB/Spo0J, contains ParB-like nuclease domain		147240	148835
Mfum_90034	903		91	48.8831		45	26.3913		11	8.99401		conserved protein of unknown function		148802	149704
Mfum_90035	1203	virB	53	21.3705		38	16.7284		18	11.0473		Type IV secretory pathway, VirB10 component		149694	150896
Mfum_90036	972		18	8.98279		21	11.4417		2	1.51919		conserved exported protein of unknown function		150893	151864
Mfum_90037	789		16	9.83666		15	10.0682		2	1.87155		conserved protein of unknown function		151861	152649
Mfum_90038	2058	pulE	66	15.5562		53	13.6385		18	6.45767		Type II secretory pathway, ATPase PulE/Tfp pilusassembly pathway, ATPase PilB		152710	154767
Mfum_90039	927		84	43.9546		65	37.1339		36	28.6729		conserved protein of unknown function		154813	155739
Mfum_90040	669		165	119.636		85	67.2867		25	27.5907		conserved protein of unknown function		155762	156430
Mfum_90041	597		99	80.4388		54	47.9022		29	35.8651		conserved protein of unknown function		156455	157051
Mfum_90042	714		59	40.0829		30	22.2515		20	20.6814		conserved protein of unknown function		157094	157807
Mfum_90044	660		11	8.08451		3	2.40721		1	1.11868		conserved protein of unknown function		158226	158885
Mfum_90045	2130	virD	74	16.8522		62	15.4152		13	4.50622		Type IV secretory pathway, VirD4 component		158937	161066
Mfum_90046	393		4	4.9371		4	5.39019		1	1.87869		conserved membrane protein of unknown function		161078	161470
Mfum_90047	249		30	58.4422		9	19.1417		5	14.8258		conserved exported protein of unknown function		161508	161756
Mfum_90048	633		23	17.625		8	6.69303		8	9.33114		conserved protein of unknown function		161753	162385
Mfum_90049	1869		324	84.0893		309	87.5559		92	36.3435		conserved exported protein of unknown function		162382	164250
Mfum_90051	423		3	3.44022		0	0		7	12.2182		protein of unknown function		164788	165210
Mfum_100001	918	mxaR	71	37.5163		31	17.8836		16	12.8684		ATPase		166588	167505
Mfum_100002	246		8	15.7747		0	0		2	6.00266		protein of unknown function		167498	167743
Mfum_100003	1155		12	5.03969		1	0.458516		2	1.27849		conserved protein of unknown function		167772	168926
Mfum_100004	984	rpoD	109	53.7324		111	59.7399		34	25.5113		DNA-directed RNA polymerase, sigma subunit(Sigma70/sigma32)		168916	169899
Mfum_100005	174		72	200.719		25	76.0899		15	63.6489		conserved protein of unknown function		169893	170066
Mfum_100006	903		69	37.0652		40	23.459		26	21.2586		conserved membrane protein of unknown function		170178	171080
Mfum_100007	558		27	23.4712		27	25.6251		12	15.878		membrane protein of unknown function		171121	171678
Mfum_100008	399		18	21.8829		5	6.63641		7	12.9531		conserved protein of unknown function		171746	172144
Mfum_100009	510		27	25.6802		20	20.7681		5	7.2385		protein of unknown function		172175	172684
Mfum_100010	141		3	10.3206		2	7.51186		1	5.23636		conserved protein of unknown function		172662	172802
Mfum_100011	576		22	18.527		19	17.469		8	10.2545		conserved exported protein of unknown function		172799	173374
Mfum_100012	660		24	17.6389		27	21.6649		11	12.3054		conserved protein of unknown function		173328	173987
Mfum_100013	657		62	45.7753		26	20.9577		13	14.6092		conserved exported protein of unknown function		174025	174681
Mfum_100014	744		43	28.035		30	21.3543		14	13.8932		conserved exported protein of unknown function		174704	175447
Mfum_100015	222		10	45.885		2	16.6987		3	23.2806		protein of unknown function		175458	175679
Mfum_110001	216		25	56.1424		22	53.9393		19	64.9454		protein of unknown function		176693	176908
Mfum_110002	261		59	109.652		57	115.657		29	82.0363		protein of unknown function		176926	177186
Mfum_110005	189		72	184.789		47	131.696		81	316.426		protein of unknown function		177855	178043
Mfum_110006	474	cccA	1408	1440.88		748	835.718		1148	1788.18		Cytochrome c family protein		178361	178834
Mfum_110007	651	pdxH	232	172.867		53	43.1153		92	104.341		Pyridoxamine-phosphate oxidase		178973	179623
Mfum_110008	1428		620	210.605		498	184.687		322	166.485		conserved protein of unknown function		179727	181154
Mfum_110009	645		193	145.145		127	104.275		109	124.771		Dethiobiotin synthetase (modular protein)		181118	181762
Mfum_110010	276	gloB	2746	4826.1		4606	8837.94		2757	7375.24		Zn-dependent hydrolase, glyoxylase family		182167	182442
Mfum_110012	801	rluA	365	221.037		127	83.9668		162	149.324		Pseudouridine synthase	EC 5.4.99.-	182651	183451
Mfum_110013	825		272	159.926		86	55.2053		117	104.708		Uracil-DNA glycosylase		183399	184223
Mfum_110014	1914	ftsH	645	163.464		407	112.613		478	184.389		ATP-dependent zinc metalloprotease FtsH 1	EC 3.4.24.-	184313	186226
Mfum_110015	858		1222	690.858		1355	836.351		483	415.631		conserved protein of unknown function		186296	187153
Mfum_110016	336	trxA	303	437.43		533	840.087		128	281.267		Thiol-disulfide isomerase or thioredoxin		187168	187503
Mfum_tRNA1	74		0	0		0	0		26	259.412		Met tRNA		187567	187640
Mfum_110017	816		91	54.0949		111	72.0393		50	45.2406		conserved protein of unknown function		187889	188704
Mfum_110018	1335	atoC	247	89.7471		191	75.7685		121	66.9195		DNA-binding response regulator, NtrC family(Contains REC, AAA-type ATPase, and DNA-binding Fisdomains)		188861	190195
Mfum_110019	1455		144	48.007		154	56.0524		100	50.7441		Signal transduction histidine kinase		190200	191654
Mfum_110020	951	bioB	875	446.306		329	183.211		473	367.222		Biotin synthase	EC 2.8.1.6	191871	192821
Mfum_110021	855	sseA	1706	967.872		1274	789.114		767	663.199		putative thiosulfate sulfurtransferase sseA	EC 2.8.1.1	192880	193734
Mfum_110022	468	sufE	362	375.204		185	209.345		139	219.289		Cysteine desulfurase SufE subunit		193761	194228
Mfum_110023	546		531	471.744		437	423.863		188	254.222		conserved protein of unknown function		194285	194830
Mfum_110024	711	ubiE	165	112.569		79	58.8429		95	98.6512		Methylase involved in ubiquinone/menaquinonebiosynthesis		194805	195515
Mfum_110025	714		1968	1337		509	377.534		802	829.325		Metal-dependent phosphoesterase (PHP family)		195617	196330
Mfum_110026	1533	purH	1153	364.831		806	278.438		739	355.919		Bifunctional purine biosynthesis protein purH [Includes: Phosphoribosylaminoimidazolecarboxamideformyltransferase , IMP cyclohydrolase]	EC 2.1.2.3 / 3.5.4.10	196372	197904
Mfum_110027	207		13	30.4634		8	20.4671		33	117.704		protein of unknown function		197972	198178
Mfum_120001	162		4	11.977		1	3.26905		3	13.6727		protein of unknown function		198501	198662
Mfum_120002	531		27	24.6646		3	2.99201		10	13.9045		exported protein of unknown function		198713	199243
Mfum_120003	459	smpB	804	849.666		597	688.808		308	495.435		SsrA-binding protein		199779	200237
Mfum_120004	282	rpoZ	4264	7334.54		3664	6880.86		2436	6377.89		DNA-directed RNA polymerase, subunit K/omega		200249	200530
Mfum_120005	705		627	431.403		374	280.943		227	237.731		Zn-ribbon protein, possibly nucleicacid-binding		200546	201250
Mfum_120006	1086	mipB	850	379.659		420	204.812		275	186.961		Transaldolase		201326	202411
Mfum_tRNA46	72		8	53.8967		2	14.7107		16	164.073		Val tRNA		202772	202843
Mfum_130001	279		4	6.95442		11	20.8797		0	0		protein of unknown function		203417	203695
Mfum_130002	225		0	0		0	0		1	3.28145		protein of unknown function		204005	204229
Mfum_130003	174		3	8.36328		2	6.08719		3	12.7298		protein of unknown function		204463	204636
Mfum_130004	162		24	80.8451		19	65.381		145	683.636		protein of unknown function		204521	204682
Mfum_130005	153		0	0		0	0		0	0		protein of unknown function		205529	205681
Mfum_130006	393		1	1.23428		0	0		0	0		conserved protein of unknown function		205689	206081
Mfum_130007	591		150	123.114		137	122.764		88	109.937		Nucleoside-triphosphatase	EC 3.6.1.15	206234	206824
Mfum_130008	705	gcd	193	132.792		192	144.228		139	145.571		Nucleoside-diphosphate-sugar pyrophosphorylase		206824	207528
Mfum_130009	924	xerD	418	219.437		293	167.931		237	189.376		Site-specific recombinase XerD		207539	208462
Mfum_130010	729	rnc	141	93.8202		176	127.856		76	76.9723		Ribonuclease 3	EC 3.1.26.3	208498	209226
Mfum_130011	2577	glnE	765	143.996		930	191.119		320	91.682		Glutamine synthetase adenylyltransferase		209165	211741
Mfum_130012	1011	hemB	344	165.049		143	74.9068		162	118.308		Delta-aminolevulinic acid dehydratase	EC 4.2.1.24	211752	212762
Mfum_130013	654	upp	148	109.771		127	102.84		53	59.8338		Uracil phosphoribosyltransferase		212844	213497
Mfum_130014	219		2	4.42987		0	0		2	6.74271		protein of unknown function		213955	214173
Mfum_130015	429		37	41.8359		24	30.8616		21	36.1419		exported protein of unknown function		214249	214677
Mfum_140001	1020	smtA	569	270.593		456	236.756		227	164.314		SAM-dependent methyltransferase		215115	216134
Mfum_140004	1428		2788	947.042		8170	3029.91		102	52.7376		conserved exported protein of unknown function		217058	218485
Mfum_140005	1434		771	260.802		709	261.838		318	163.729		Glycosyl hydrolase, family 57		218808	220241
Mfum_140006	678	tonB	664	475.054		3600	2811.96		274	298.38		Periplasmic protein TonB		220485	221162
Mfum_140008	579		245	205.254		113	103.356		89	113.491		exported protein of unknown function		221229	221807
Mfum_140009	504		68	65.446		44	46.2337		39	57.1324		conserved exported protein of unknown function		221811	222314
Mfum_140010	843		658	378.62		651	408.968		396	346.83		(2R)-phospho-3-sulfolactate synthase		222392	223234
Mfum_140011	924	lysR	90	47.2471		72	41.2664		35	27.9669		RuBisCO operon transcriptional regulator CbbR		223314	224237
Mfum_140012	1083	tauA	62	27.7695		239	116.871		49	33.4054		Nitrate ABC transporter, nitrate-bindingprotein		224336	225418
Mfum_140014	2151	bisC	59	13.305		58	14.2799		23	7.89471		Assimilatory nitrate reductase large subunit		225850	228000
Mfum_140015	2442	nirB	69	13.7059		186	40.337		42	12.6985		NAD(P)H-nitrite reductase		228000	230441
Mfum_140016	360	nirD	24	32.338		12	17.6529		8	16.4073		Ferredoxin subunit of nitrite reductase		230464	230823
Mfum_140017	1302	nasA	60	22.3535		64	26.0319		29	16.4451		Nitrate transporter		230832	232133
Mfum_140018	2424	cirA	106	21.2118		110	24.0324		40	12.1836		Outer membrane receptor protein, mostly Fetransport		232130	234553
Mfum_140019	804	hmp	250	150.83		179	117.905		246	225.906		Hemoglobin-like flavoprotein fused toRoadblock/LC7 domain		234710	235513
Mfum_140020	660	smtA	123	90.3995		82	65.797		80	89.4941		SAM-dependent methyltransferase		235570	236229
Mfum_140021	363	rlpA	221	295.318		117	170.693		63	128.139		Lipoprotein		236247	236609
Mfum_140022	444	osmC	256	279.68		382	455.635		81	134.695		Organic hydroperoxide reductase		236982	237425
Mfum_140023	243		147	293.438		63	137.3		127	385.874		conserved protein of unknown function		237518	237760
Mfum_140024	915	rbsK	211	111.858		65	37.6209		91	73.4292		Sugar kinase, ribokinase family		237801	238715
Mfum_140025	429		214	241.97		188	232.08		58	99.8204		conserved protein of unknown function		238824	239252
Mfum_140026	381	glnK	130	165.51		43	59.7695		105	203.476		Nitrogen regulatory protein PII		239349	239729
Mfum_140027	531	pncA	255	232.943		265	264.294		130	180.758		Amidase		239721	240251
Mfum_140028	1287	lysA	1764	664.852		2296	944.778		883	506.56		Diaminopimelate decarboxylase	EC 4.1.1.20	240294	241580
Mfum_140029	1056	nrdB	954	438.217		996	499.496		393	274.775		Ribonucleoside-diphosphate reductase subunitbeta	EC 1.17.4.1	241641	242696
Mfum_140030	2112		1567	359.898		1095	274.572		781	273.027		Ribonucleoside-diphosphate reductase subunit alpha(fragment)	EC 1.17.4.1	242739	244850
Mfum_140031	525		724	668.935		1467	1479.81		529	743.952		protein of unknown function		244835	245359
Mfum_150001	153		32	101.453		38	131.531		15	72.385		protein of unknown function		245770	245922
Mfum_150002	414		977	1144.72		1290	1650.16		936	1674.61		Hemoglobin-like flavoprotein fused toRoadblock/LC7 domain (fragment)		246039	246452
Mfum_160001	960	gene amtB	636	321.359		2512	1385.75		434	333.785		Ammonium transporter (fragment, aa 129-319)		246858	247817
Mfum_160002	279		527	916.244		150	284.724		227	600.717		conserved protein of unknown function		248363	248641
Mfum_160003	330		545	801.101		184	295.284		390	872.568		exported protein of unknown function		248648	248977
Mfum_160004	531	sseA	72	65.7723		58	57.8455		27	37.542		Rhodanese-related sulfurtransferase		249035	249565
Mfum_160005	444		276	301.53		115	137.168		248	412.399		Phospholipid-binding protein		249705	250148
Mfum_160006	1263		651	250.024		190	79.6685		302	176.544		Glucose/sorbosone dehydrogenase		250175	251437
Mfum_160007	183		20	53.0132		6	17.3635		6	24.2074		conserved exported protein of unknown function		251491	251673
Mfum_160008	783		201	124.52		167	112.951		72	67.8921		putative ROK family protein		251752	252534
Mfum_170002	1053		1044	480.925		934	469.737		155	108.681		conserved exported protein of unknown function		253858	254910
Mfum_170003	150		26	84.0789		14	49.428		12	59.0661		protein of unknown function		255154	255303
Mfum_170004	1686	cyoB	527	151.62		951	298.717		672	294.28		Heme/copper-type cytochrome oxidase, subunit 1		255451	257136
Mfum_170005	483	cyoA	94	94.403		246	269.727		127	194.136		Heme/copper-type cytochrome oxidase, subunit 2		257153	257635
Mfum_170006	156		5	15.5471		16	54.3165		21	99.3901		conserved protein of unknown function		257641	257796
Mfum_170007	255		19	36.1425		28	58.1506		42	121.607		conserved protein of unknown function		257818	258072
Mfum_170008	1677	rpsA	7018	2029.95		5097	1609.6		1752	771.347		30S ribosomal protein S1		258476	260152
Mfum_170009	2118	feoB	1004	229.939		888	222.036		609	212.295		Fe2+ transport system protein B		260445	262562
Mfum_170010	279	feoA	211	366.845		129	244.862		255	674.815		Fe2+ transport system protein A		262643	262921
Mfum_170011	648	plsC	67	50.1539		11	8.98988		34	38.7394		1-acyl-sn-glycerol-3-phosphate acyltransferase		262957	263604
Mfum_170012	195		1	2.48754		4	10.8633		1	3.78629		protein of unknown function		263719	263913
Mfum_170013	186		0	0		0	0		0	0		protein of unknown function		264059	264244
Mfum_170014	441		1	1.09993		9	10.8079		3	5.02263		protein of unknown function		264645	265085
Mfum_170015	195		99	246.267		125	339.478		79	299.117		protein of unknown function		265487	265681
Mfum_170016	282		404	694.924		404	758.697		263	688.581		protein of unknown function		265867	266148
Mfum_170017	2073	aroA	1681	393.345		1164	297.365		1242	442.355		3-phosphoshikimate 1-carboxyvinyltransferase	EC 2.5.1.19	266164	268236
Mfum_170018	891	sucD	1527	831.316		2100	1248.18		906	750.756		Succinyl-CoA ligase [ADP-forming] subunit alpha	EC 6.2.1.5	268767	269657
Mfum_170019	1185	sucC	682	279.171		507	226.582		344	214.333		Succinyl-CoA synthetase subunit beta		269670	270854
Mfum_170020	1326		711	260.094		442	176.529		341	189.871		conserved protein of unknown function		270867	272192
Mfum_170021	933	trxB	891	463.235		624	354.192		776	614.085		Thioredoxin reductase	EC 1.8.1.9	272366	273298
Mfum_170022	195		58	144.277		14	38.0215		17	64.3669		protein of unknown function		274054	274248
Mfum_170023	1332	tig	870	316.825		752	298.985		340	188.462		Trigger factor		274281	275612
Mfum_170024	651	clpP	1329	990.259		1119	910.302		815	924.326		ATP-dependent Clp protease proteolytic subunit	EC 3.4.21.92	275618	276268
Mfum_170025	1239	clpX	2073	811.583		2156	921.539		1956	1165.59		ATP-dependent Clp protease ATP-binding subunitClpX		276302	277540
Mfum_170026	1107	trmU	587	257.214		1433	685.543		401	267.452		tRNA-specific 2-thiouridylase mnmA	EC 2.8.1.-	277608	278714
Mfum_170027	450		5	5.38967		3	3.53057		2	3.28145		protein of unknown function		278980	279429
Mfum_170028	315	cutA	335	515.869		117	196.703		74	173.448		Periplasmic divalent cation tolerance proteincutA		279530	279844
Mfum_170029	675		74	53.1781		14	10.984		16	17.5011		conserved protein of unknown function		279873	280547
Mfum_170030	1077	msrA	290	130.613		171	84.0847		160	109.686		Methionine sulfoxide reductase with associateddomain		280556	281632
Mfum_170031	1044	cbbG	3939	1830.17		953	483.425		1310	926.444		Glyceraldehyde-3-phosphate dehydrogenase(GAPDH)	EC 1.2.1.12	281811	282854
Mfum_170032	1215	pgk	2232	891.092		2445	1065.71		1104	670.875		Phosphoglycerate kinase	EC 2.7.2.3	282931	284145
Mfum_170033	768	tpiA	929	586.758		620	427.53		543	522.02		Triosephosphate isomerase (TIM) (Triose-phosphateisomerase)	EC 5.3.1.1	284156	284923
Mfum_170034	321	secG	132	199.468		19	31.3462		57	131.105		Preprotein translocase subunit SecG		284930	285250
Mfum_170035	1638	oppA	244	72.2571		73	23.6018		78	35.1584		ABC-type oligopeptide transport system,periplasmic component		285213	286850
Mfum_170036	579		83	69.5351		41	37.5009		31	39.5304		Alpha/beta hydrolase superfamily protein		286813	287391
Mfum_170037	2745	acn	1939	342.642		880	169.776		580	156.003		Aconitate hydratase	EC 4.2.1.3	287378	290122
Mfum_170038	714	troR	420	285.336		192	142.41		250	258.518		Mn-dependent transcriptional regulator MntR		290240	290953
Mfum_170039	1314	mntH	258	95.2422		127	51.1852		94	52.8179		putative manganese transport protein mntH		290999	292312
Mfum_170041	1965	glgB	625	154.285		336	90.5551		293	110.091		1,4-alpha-glucan-branching enzyme	EC 2.4.1.18	292395	294359
Mfum_170042	1446		361	121.1		175	64.0923		164	83.7383		Signal transduction histidine kinase		294337	295782
Mfum_170043	1395	atoC	333	115.791		291	110.473		210	111.146		DNA-binding response regulator, NtrC family(Contains REC, AAA-type ATPase, and DNA-binding Fisdomains)		295794	297188
Mfum_tRNA2	82		10	59.1549		2	12.9167		36	324.143		Leu tRNA		297526	297607
Mfum_170045	3408		895	127.388		670	104.115		481	104.206		Trehalose synthase		297680	301087
Mfum_170046	1851	glgB	617	161.69		446	127.604		204	81.3715		Malto-oligosyltrehalose trehalohydrolase	EC 3.2.1.141	301163	303013
Mfum_180001	219		104	230.353		108	261.166		80	269.708		protein of unknown function		303812	304030
Mfum_180002	2838	treY	1421	242.877		828	154.509		543	141.265		Maltooligosyl trehalose synthase		304133	306970
Mfum_180004	288		1	1.68427		1	1.83884		1	2.56363		protein of unknown function		307613	307900
Mfum_180005	195		1	2.48754		0	0		0	0		protein of unknown function		308158	308352
Mfum_180006	1644	pgi	739	218.046		483	155.59		249	111.827		Glucose-6-phosphate isomerase	EC 5.3.1.9	308913	310556
Mfum_180007	684	dksA	2291	1624.7		1991	1541.53		609	657.37		DnaK suppressor protein		310678	311361
Mfum_180008	252	rpsR	1361	2619.77		825	1733.76		385	1128		Ribosomal protein S18		311384	311635
Mfum_180010	204		1280	3043.58		986	2559.66		354	1281.21		conserved protein of unknown function		311942	312145
Mfum_180011	900		1996	1075.78		1160	682.577		968	794.111		conserved protein of unknown function		312175	313074
Mfum_180012	567		2119	1812.81		843	787.374		619	806.039		Integral membrane protein CcmA involved in cellshape determination		313146	313712
Mfum_180013	306		138	218.757		36	62.3042		29	69.9721		conserved protein of unknown function		313838	314143
Mfum_180014	327		35	51.9189		20	32.3906		19	42.8997		protein of unknown function		314332	314658
Mfum_180015	321		16	24.178		70	115.486		25	57.5021		protein of unknown function		315353	315673
Mfum_180016	252		8	15.3991		10	21.0153		6	17.5792		protein of unknown function		315642	315893
Mfum_180018	897	mmsB	6709	3628.02		1867	1102.27		2872	2363.96		3-hydroxyisobutyrate dehydrogenase or relatedbeta-hydroxyacid dehydrogenase		317303	318199
Mfum_180019	1386	lpd	1365	477.721		631	241.103		604	321.753		Pyruvate/2-oxoglutarate dehydrogenase complex,dihydrolipoamide dehydrogenase (E3) component or relatedenzyme		318338	319723
Mfum_180020	1236	aceF	2235	877.13		1898	813.231		497	296.884		Pyruvate/2-oxoglutarate dehydrogenase complex,dihydrolipoamide acyltransferase (E2) component or relatedenzyme		319735	320970
Mfum_180022	1701	nrfG	435	124.048		237	73.7871		140	60.7676		TPR repeats containing protein		321255	322955
Mfum_180023	978	acoB	1859	922.031		1730	936.793		1307	986.7		Pyruvate/2-oxoglutarate dehydrogenase complex,beta subunit		322968	323945
Mfum_180024	1074	acoA	2249	1015.76		1807	891.026		1183	813.259		Pyruvate/2-oxoglutarate dehydrogenase complex,dehydrogenase (E1) component, alpha subunit		323993	325066
Mfum_180025	1365	gabT	225	79.9567		163	63.2399		105	56.7944		4-aminobutyrate aminotransferase or relatedaminotransferase		325191	326555
Mfum_180026	141		533	1843.96		989	3725.88		638	3366.98		protein of unknown function		326592	326732
Mfum_190002	369		1388	1824.6		649	931.44		929	1858.82		putative pterin-4-alpha-carbinolaminedehydratase	EC 4.2.1.96	327480	327848
Mfum_190003	879	mxaG	1378	760.44		852	513.319		621	521.616		Cytochrome c family protein		327944	328822
Mfum_190004	873	mxaJ	1693	940.692		2552	1548.11		744	629.227		conserved exported protein of unknown function		328854	329726
Mfum_190005	1836	mxaF	22503	5945.28		8438	2433.9		18785	7554.18		Methanol dehydrogenase large subunit homolog (mxaF)	EC 1.1.99.8	329980	331815
Mfum_190006	1191	proP	208	84.7142		143	63.5859		66	40.9148		Permease of the major facilitator superfamily		331995	333185
Mfum_190007	618		118	92.6186		20	17.1387		39	46.5934		HAD superfamily hydrolase		333265	333882
Mfum_misc_RNA_1	343		6487	9173.91		19869	30677.4		24255	52210.2		RNaseP_bact_a		334056	334398
Mfum_190008	1146	malK	168	71.1098		192	88.7264		55	35.4345		ABC-type molybdate transport system, ATPasecomponent		334885	336030
Mfum_190009	678	modC	86	61.5281		151	117.946		35	38.1142		ABC-type molybdate transport system, permeasecomponent		336003	336680
Mfum_190010	786	modA	190	117.256		292	196.742		189	177.537		ABC-type molybdate transport system, periplasmiccomponent		336696	337481
Mfum_190011	852	fdhD	329	187.31		272	169.07		215	186.315		Protein fdhD homolog		337623	338474
Mfum_190012	1551		658	205.787		689	235.258		770	366.545		conserved exported protein of unknown function		338549	340099
Mfum_190013	423		356	408.239		274	343.041		287	500.945		conserved exported protein of unknown function		340104	340526
Mfum_190014	474	bcp	435	445.16		86	96.0852		231	359.817		Peroxiredoxin		340630	341103
Mfum_190015	426		55	62.6265		23	28.5927		10	17.3316		conserved membrane protein of unknown function		341162	341587
Mfum_190016	651		93	69.2958		120	97.6195		37	41.9633		Cytochrome c family protein		341584	342234
Mfum_190017	915		250	132.533		157	90.8688		112	90.3744		Alpha/beta superfamily hydrolase (modularprotein)		342366	343280
Mfum_190018	1221	moeA	779	309.476		681	295.371		274	165.685		Molybdopterin biosynthesis enzyme		343295	344515
Mfum_190019	531	mobB	153	139.766		129	128.656		133	184.929		Molybdopterin-guanine dinucleotide biosynthesisprotein		344543	345073
Mfum_190020	624	mobA	182	141.479		141	119.666		106	125.421		putative molybdopterin-guanine dinucleotidebiosynthesis protein A		345055	345678
Mfum_190021	792	his	401	245.598		634	423.936		132	123.054		Histidinol phosphatase, PHP family		345684	346475
Mfum_190022	1173		566	234.058		201	90.7474		217	136.587		Selenocysteine lyase/Cysteine desulfurase (modularprotein)		346502	347674
Mfum_190023	1155	nifS	1622	681.199		1070	490.612		760	485.825		Cysteine desulfurase	EC 2.8.1.7	347859	349013
Mfum_190024	957	rfaF	185	93.7702		194	107.356		57	43.9756		ADP-heptose:LPS heptosyltransferase		349015	349971
Mfum_190025	552		239	210.021		151	144.869		111	148.468		conserved membrane protein of unknown function		349964	350515
Mfum_190026	1068		755	342.91		615	304.958		240	165.916		Peptidylarginine deiminase or related enzyme		350540	351607
Mfum_190027	870		725	404.225		490	298.272		239	202.828		Predicted amidohydrolase		351631	352500
Mfum_190028	537	slp	193	174.336		67	66.075		112	153.99		Starvation-inducible outer membrane lipoprotein		352629	353165
Mfum_190029	864	pheA	149	83.6522		81	49.6487		55	47		Prephenate dehydratase		353181	354044
Mfum_190030	1020	rfaE	405	192.602		200	103.84		210	152.008		D-glycero-beta-D-manno-heptose 7-phosphatekinase		354157	355176
Mfum_190031	540		112	100.607		28	27.46		33	45.12		D-glycero-D-manno-heptose 1,7-bisphosphatephosphatase		355173	355712
Mfum_190032	732	kdsB	315	208.739		136	98.393		141	142.219		CMP-2-keto-3-deoxyoctulosonic acid synthetase		355760	356491
Mfum_190033	1614	pyrG	946	284.31		924	303.183		487	222.779		CTP synthase	EC 6.3.4.2	356488	358101
Mfum_190034	789	kdsA	353	217.021		317	212.774		206	192.77		2-dehydro-3-deoxyphosphooctonate aldolase	EC 2.5.1.55	358129	358917
Mfum_190035	531		205	187.268		71	70.8109		85	118.188		conserved protein of unknown function		358901	359431
Mfum_190036	537		404	364.932		279	275.148		131	180.113		conserved exported protein of unknown function		359415	359951
Mfum_190037	1182	murG	767	314.762		237	106.186		369	230.493		UDP-N-acetylglucosamine:LPS N-acetylglucosaminetransferase		359974	361155
Mfum_190038	1602	bglB	823	249.197		347	114.711		385	177.438		Beta-glucosidase/6-phospho-beta-glucosidase/beta-galactosidase		361243	362844
Mfum_190039	636	gloB	363	276.856		262	218.163		93	107.963		Zn-dependent hydrolase, glyoxylase family		362847	363482
Mfum_190040	1398	argD	2120	735.586		1942	735.662		776	409.829		Ornithine/acetylornithine aminotransferase		363584	364981
Mfum_190041	237		12	24.5605		2	4.46908		32	99.6897		protein of unknown function		365210	365446
Mfum_190042	141		0	0		0	0		4	20.9454		protein of unknown function		365553	365693
Mfum_190043	138		4	14.06		20	76.7516		5	26.751		protein of unknown function		365936	366073
Mfum_200001	897	alkA	257	138.978		305	180.071		147	120.997		3-methyladenine DNA glycosylase/8-oxoguanine DNAglycosylase		366392	367288
Mfum_200002	939	cbpA	274	141.543		214	120.694		128	100.645		DnaJ-class molecular chaperone		367378	368316
Mfum_200003	309		33	51.8036		4	6.85548		8	19.1153		Helix-turn-helix transcription regulator MerD		368323	368631
Mfum_200004	1107		215	94.2097		110	52.6237		86	57.3587		conserved protein of unknown function		368740	369846
Mfum_200005	1695	malQ	413	118.191		456	142.473		144	62.7251		4-alpha-glucanotransferase		369961	371655
Mfum_200006	429		1364	1542.28		695	857.954		422	726.279		conserved exported protein of unknown function		371770	372198
Mfum_200007	885	iolE	199	109.072		149	89.1619		130	108.455		Sugar phosphate isomerase/epimerase		372213	373097
Mfum_tRNA45	74		3	19.665		2	14.3131		6	59.8643		Gln tRNA		373084	373157
Mfum_200008	1446	icd	720	241.529		420	153.822		238	121.523		Isocitrate dehydrogenase [NADP]	EC 1.1.1.42	373196	374641
Mfum_200009	492		377	371.69		563	606.01		151	226.6		conserved membrane protein of unknown function		374708	375199
Mfum_200010	525		126	116.417		51	51.4455		66	92.8182		protein of unknown function		375226	375750
Mfum_200011	216		16	35.9311		19	46.5839		10	34.1818		protein of unknown function		375909	376124
Mfum_5s_rRNA_1	116		0	0		0	0		0	0		ribosomal RNA 5s_rRNA		376393	376508
Mfum_23s_rRNA_1	2847		0	0		0	0		3	0.778005		ribosomal RNA 23s_rRNA		376607	379453
Mfum_tRNA44	74		0	0		0	0		0	0		Ile tRNA		379601	379674
Mfum_tRNA43	76		0	0		0	0		0	0		Ala tRNA		379709	379784
Mfum_16s_rRNA_1	1512		0	0		0	0		1	0.488311		ribosomal RNA 16s_rRNA		380190	381701
Mfum_200018	1749	arnT	385	106.777		332	100.527		114	48.1242		4-amino-4-deoxy-L-arabinose transferase or relatedglycosyltransferase of PMT family		382041	383789
Mfum_200019	1080	sufI	50	22.457		18	8.82643		21	14.3564		Multicopper oxidase		384443	385522
Mfum_200020	699		36	24.9822		22	16.6679		10	10.5626		Cytochrome c, class I		385525	386223
Mfum_200021	420	cccA	53	61.2113		15	18.9138		4	7.03168		Cytochrome c family protein		386220	386639
Mfum_200022	984	sufI	305	150.352		118	63.5072		76	57.0252		Multicopper oxidase		386608	387591
Mfum_200023	408		221	262.747		40	51.9202		64	115.816		Predicted transcriptional regulator		387747	388154
Mfum_200025	1575	nadB	1443	444.417		954	320.778		642	300.956		Aspartate oxidase		388284	389858
Mfum_200026	1776	yidC	785	214.403		345	102.876		432	179.593		Inner membrane protein oxaA		389889	391664
Mfum_200027	267		66	119.905		50	99.1734		55	152.09		conserved protein of unknown function		391771	392037
Mfum_200028	387		214	268.23		100	136.844		85	162.165		Ribonuclease P protein component (fragment)	EC 3.1.26.5	392034	392420
Mfum_200029	1077	ispA	1989	895.827		1659	815.769		908	622.47		Geranylgeranyl pyrophosphate synthase		392666	393742
Mfum_200030	228		1135	2414.71		1300	3019.57		653	2114.59		PurA family ssDNA and RNA-binding protein		393893	394120
Mfum_200031	1218		372	148.15		341	148.267		411	249.14		conserved protein of unknown function		394269	395486
Mfum_200032	675	tolQ	425	305.415		289	226.741		271	296.424		MotA/TolQ/ExbB proton channel family protein		395536	396210
Mfum_200033	423	exbD	91	104.353		45	56.3389		20	34.9091		Biopolymer transport protein ExbD/TolR		396243	396665
Mfum_200034	573	def	757	640.835		289	267.104		382	492.218		Peptide deformylase	EC 3.5.1.88	396679	397251
Mfum_200035	273	grxC	213	378.462		174	337.538		117	316.426		Glutaredoxin		397388	397660
Mfum_200036	798	ywfI	1109	674.114		779	516.977		314	290.52		Predicted heme peroxidase involved in anaerobicstress response		397689	398486
Mfum_200037	984		948	467.324		555	298.699		510	382.669		Uncharacterized ABC transporter ATP-bindingprotein R00382 (modular protein)		398620	399603
Mfum_200038	1902	uvrD	825	210.401		653	181.819		212	82.2951		ATP-dependent DNA helicase UvrD/PcrA		399779	401680
Mfum_200039	3486	dnaE	1182	164.473		810	123.054		668	141.481		DNA polymerase III, alpha subunit		401693	405178
Mfum_200040	1083	aroB	220	98.5369		211	103.179		129	87.9447		3-dehydroquinate synthase	EC 4.2.3.4	405175	406257
Mfum_200041	951	smf	250	127.516		325	180.984		156	121.114		Rossmann fold nucleotide-binding protein involvedin DNA uptake		406271	407221
Mfum_200042	2574	topA	2275	428.724		1830	376.512		1238	355.108		DNA topoisomerase	EC 5.99.1.2	407481	410054
Mfum_200043	132		3	11.0243		2	8.02403		1	5.59338		protein of unknown function		410195	410326
Mfum_200044	2370	xfp	1592	325.836		1130	252.503		969	301.873		Phosphoketolase	EC 4.1.2.-	410402	412771
Mfum_200045	1530	proP	262	83.0644		129	44.6514		186	89.7574		Inner membrane component of tripartite multidrugresistance system		412791	414320
Mfum_200046	141		3	10.3206		0	0		3	15.7091		protein of unknown function		414581	414721
Mfum_200047	1569	proP	395	122.118		456	153.914		213	104.467		Inner membrane component of tripartite multidrugresistance system		414640	416208
Mfum_200048	1485	tolC	238	77.7419		72	25.6769		166	82.5335		Outer membrane component of tripartite multidrugresistance system		416307	417791
Mfum_200049	1293		245	91.912		133	54.474		180	102.783		Membrane fusion component of tripartite multidrugresistance system		417775	419067
Mfum_200050	891		1134	617.362		522	310.262		881	730.04		Opacity protein or related surface antigen		419149	420039
Mfum_200051	1248	glpC	198	76.9583		117	49.6487		87	51.4699		Glycolate dehydrogenase, iron-sulfur subunitGlcF		420061	421308
Mfum_200052	1077	glcD	445	200.424		316	155.385		363	248.851		Glycolate dehydrogenase, FAD-binding subunitGlcE		421317	422393
Mfum_200053	1485	glcD	646	211.014		474	169.04		575	285.884		Glycolate oxidase subunit glcD		422411	423895
Mfum_200055	168		4	11.5493		1	3.1523		1	4.3948		protein of unknown function		423953	424120
Mfum_200056	471		90	92.6886		49	55.0949		18	28.2163		conserved membrane protein of unknown function		424126	424596
Mfum_200057	1545	aceB	520	163.26		269	92.2062		159	75.9831		Malate synthase	EC 2.3.3.9	424715	426259
Mfum_200058	1221	aceA	380	150.964		242	104.963		223	134.846		Isocitrate lyase	EC 4.1.3.1	426263	427483
Mfum_200059	2202	gdb	1162	255.973		1024	246.274		317	106.29		Glycogen debranching enzyme		427504	429705
Mfum_200060	1029	rfaG	92	43.3688		56	28.821		60	43.0511		Glycosyltransferase		429695	430723
Mfum_200061	1548	pckA	798	250.056		663	226.819		337	160.734		Phosphoenolpyruvate carboxykinase [ATP]	EC 4.1.1.49	430873	432420
Mfum_200062	885	atpG	331	181.422		330	197.473		127	105.952		F0F1-type ATP synthase, gamma subunit		432769	433653
Mfum_200063	1515	atpA	564	180.581		341	119.201		310	151.077		ATP synthase subunit alpha 1	EC 3.6.3.14	433650	435164
Mfum_200064	747	atpF	364	236.366		219	155.26		139	137.386		F0F1-type ATP synthase, subunit b and deltasubunit		435161	435907
Mfum_200065	267	atpE	44	79.9367		32	63.471		56	154.855		ATP synthase subunit c 1		435926	436192
Mfum_200066	657	atpB	156	115.177		58	46.7519		100	112.378		ATP synthase subunit a 1		436221	436877
Mfum_200067	279		46	79.9758		23	43.6576		30	79.39		F0F1-type ATP synthase subunit, ATPase_gene1family		436892	437170
Mfum_200068	408	atpC	174	206.868		92	119.416		88	159.247		F0F1-type ATP synthase, epsilon subunit		437191	437598
Mfum_200069	1464	atpD	613	203.107		556	201.127		651	328.313		ATP synthase subunit beta	EC 3.6.3.14	437612	439075
Mfum_200070	1347	pncB	459	165.291		174	68.4098		173	94.8259		Nicotinate phosphoribosyltransferase	EC 2.4.2.11	439167	440513
Mfum_200071	348		2	2.78776		2	3.0436		8	16.973		protein of unknown function		440750	441097
Mfum_200072	216		2	4.49139		0	0		1	3.41818		protein of unknown function		441124	441339
Mfum_200073	168		6	17.3239		0	0		6	26.3688		protein of unknown function		441669	441836
Mfum_200074	147		1	3.2998		1	3.60262		8	40.181		protein of unknown function		442292	442438
Mfum_200075	693		1221	854.648		1051	803.167		528	562.535		conserved protein of unknown function		442603	443295
Mfum_200076	783	tatC	199	123.281		189	127.831		83	78.2645		Sec-independent protein secretion pathwaycomponent TatC		443307	444089
Mfum_200077	297		244	398.509		293	522.453		93	231.193		conserved protein of unknown function		444094	444390
Mfum_200078	486		83	82.8413		73	79.5468		17	25.8262		conserved exported protein of unknown function		444450	444935
Mfum_200079	1296		299	111.911		314	128.31		258	146.982		HNH endonuclease		444932	446227
Mfum_210001	408		421	500.526		236	306.329		166	300.398		protein of unknown function		446395	446802
Mfum_210002	3186	recB	465	70.7965		293	48.7033		304	70.4493		ATP-dependent exoDNAse (Exonuclease V) betasubunit (Contains helicase and exonuclease domains)		447002	450187
Mfum_210003	2799		1364	236.383		1549	293.079		629	165.919		Inactivated superfamily I helicase and RecB familyexonuclease		450190	452988
Mfum_tRNA3	73		2	13.2896		1	7.2546		4	40.4563		Gly tRNA		453132	453204
Mfum_210005	1071		269	121.834		125	61.8097		117	80.6575		conserved protein of unknown function		453363	454433
Mfum_210006	840		107	61.7887		52	32.7839		34	29.8847		Uncharacterized membrane protein, predictedtransporter		454504	455343
Mfum_210007	1791	nrfG	569	154.107		495	146.368		378	155.828		TPR repeats containing protein		455405	457195
Mfum_210009	570		66	56.1661		51	47.384		28	36.2687		conserved protein of unknown function		457528	458097
Mfum_210010	1077	ompA	419	188.714		408	200.623		355	243.367		Outer membrane protein or relatedpeptidoglycan-associated (Lipo)protein		458246	459322
Mfum_210011	2361	nrfG	918	188.604		841	188.641		392	122.585		TPR repeats containing protein		459271	461631
Mfum_210012	429	exbD	185	209.18		121	149.37		94	161.778		Biopolymer transport protein ExbD/TolR		461678	462106
Mfum_210013	795	tolQ	420	256.264		291	193.848		313	290.687		Biopolymer transport protein ExbB/TolQ		462132	462926
Mfum_210014	573	adk	292	247.191		95	87.8022		132	170.086		Adenylate kinase	EC 2.7.4.3	463104	463676
Mfum_210015	768	wcaA	352	222.324		277	191.009		364	349.936		Glycosyltransferase		463678	464445
Mfum_210016	1131	holA	288	123.519		255	119.403		91	59.4056		DNA polymerase III, delta subunit		464526	465656
Mfum_210017	510	hit	629	598.254		145	150.569		256	370.611		HIT family hydrolase		465682	466191
Mfum_210018	903	hisG	11961	6425.17		5053	2963.45		4619	3776.67		ATP phosphoribosyltransferase	EC 2.4.2.17	466281	467183
Mfum_210019	963	dacA	1051	529.397		505	277.716		523	400.981		D-alanyl-D-alanine carboxypeptidase (modularprotein)	EC 3.4.16.4	467595	468557
Mfum_210020	807	uppP	157	94.3694		69	45.2806		103	94.235		Undecaprenyl-diphosphatase	EC 3.6.1.27	468606	469412
Mfum_210021	249		0	0		0	0		1	2.96517		protein of unknown function		470244	470492
Mfum_210022	474		2	2.04671		4	4.46908		7	10.9036		protein of unknown function		470895	471368
Mfum_210024	1110		29	12.673		17	8.11077		20	13.3032		conserved protein of unknown function		471585	472694
Mfum_210025	666		1219	887.839		1424	1132.33		650	720.589		conserved protein of unknown function		472709	473374
Mfum_210026	1263	proA	1172	450.121		626	262.487		641	374.717		Gamma-glutamyl phosphate reductase	EC 1.2.1.41	473533	474795
Mfum_210027	810	proB	2055	1230.64		1437	939.525		1146	1044.6		Glutamate 5-kinase		474755	475564
Mfum_210028	837	wcaG	127	73.6009		98	62.0065		37	32.6381		Nucleoside-diphosphate-sugar epimerase		475672	476508
Mfum_210029	891	folD	297	161.69		149	88.5615		135	111.868		Bifunctional protein folD [Includes:Methylenetetrahydrofolate dehydrogenase ,Methenyltetrahydrofolate cyclohydrolase]	EC 1.5.1.5 / 3.5.4.9	476529	477419
Mfum_210030	4173	rpoC	15186	1765.22		21713	2755.55		6252	1106.16		DNA-directed RNA polymerase subunit beta'	EC 2.7.7.6	477483	481655
Mfum_210031	3870	rpoB	9784	1226.34		8749	1197.25		5043	962.114		DNA-directed RNA polymerase subunit beta	EC 2.7.7.6	481678	485547
Mfum_210032	390	rplL	1292	1606.95		785	1065.96		1017	1925.33		50S ribosomal protein L7/L12		485575	485964
Mfum_210034	537	rplJ	1142	1031.57		1081	1066.08		571	785.074		Ribosomal protein L10		486241	486777
Mfum_210035	720	rplA	2698	1817.67		2475	1820.45		1826	1872.48		50S ribosomal protein L1		486791	487510
Mfum_210036	426	rplK	2482	2826.16		3235	4021.62		1012	1753.96		50S ribosomal protein L11		487535	487960
Mfum_210037	603	nusG	6918	5565.04		9492	8336.37		1438	1760.72		Transcription antitermination protein nusG		488024	488626
Mfum_210038	303	secE	1813	2902.42		1576	2754.55		1097	2673.08		Preprotein translocase subunit SecE		488683	488985
Mfum_tRNA42	73		13	86.3824		11	79.8006		294	2973.53		Trp tRNA		488996	489068
Mfum_210039	1185	tuf	13751	5628.86		22843	10208.7		5272	3284.77		Elongation factor Tu		489104	490288
Mfum_tRNA41	73		57	378.754		85	616.641		35	353.992		Thr tRNA		490340	490412
Mfum_210040	183		1	2.65066		4	11.5756		9	36.3111		protein of unknown function		490694	490876
Mfum_220001	453		70	74.9557		88	102.878		40	65.1944		protein of unknown function		491647	492099
Mfum_220002	198		16	39.1976		18	48.1442		8	29.8314		protein of unknown function		492194	492391
Mfum_220003	102		3	14.2668		3	15.5761		19	137.531		protein of unknown function		492638	492739
Mfum_220004	237		178	364.315		194	433.501		366	1146.43		protein of unknown function		492936	493172
Mfum_220005	1353	xseA	636	228.015		404	158.132		426	232.466		Exodeoxyribonuclease 7 large subunit	EC 3.1.11.6	493169	494521
Mfum_220006	609	purN	207	164.876		263	228.705		152	184.279		Folate-dependent phosphoribosylglycinamideformyltransferase PurN		494546	495154
Mfum_220007	522	rfaE	713	662.558		395	400.74		303	428.569		ADP-heptose synthase, bifunctional sugarkinase/adenylyltransferase		495182	495703
Mfum_220008	1392	fumC	550	191.659		385	146.473		294	155.94		Fumarate hydratase class II	EC 4.2.1.2	495718	497109
Mfum_220009	852		1075	612.031		627	389.73		172	149.052		conserved protein of unknown function		497147	497998
Mfum_220010	1671	glgP	390	113.212		309	97.9306		277	122.392		Glucan phosphorylase		498006	499676
Mfum_220011	1320		165	60.6338		91	36.5093		135	75.5107		conserved exported protein of unknown function		499854	501173
Mfum_220012	894		306	166.031		205	121.437		94	77.6317		CHAD domain containing protein		501166	502059
Mfum_220013	168	rpmG	362	1045.21		234	737.637		232	1019.59		50S ribosomal protein L33		502173	502340
Mfum_220014	696	ispD	966	673.244		987	751.008		456	483.731		2-C-methyl-D-erythritol 4-phosphatecytidylyltransferase	EC 2.7.7.60	502370	503065
Mfum_220015	816	ttg2C	688	408.981		626	406.275		547	494.932		Organic solvents resistance ABC-type transportsystem, periplasmic component		503071	503886
Mfum_220016	747	ttg2A	539	350.004		534	378.579		171	169.015		Organic solvents resistance ABC-type transportsystem ATPase component		503888	504634
Mfum_220017	777	ttg2B	492	307.149		491	334.655		377	358.236		Organic solvents resistance ABC-type transportsystem permease component		504834	505610
Mfum_tRNA4	76		0	0		2	13.9365		2	19.4296		Arg tRNA		505834	505909
Mfum_220018	165		4	11.7593		2	6.41922		7	31.323		protein of unknown function		505983	506147
Mfum_220019	366		385	510.252		221	319.777		351	708.067		conserved protein of unknown function		506151	506516
Mfum_220020	282		22	37.8424		2	3.75593		36	112.582		protein of unknown function		507257	507538
Mfum_220021	177		0	0		1	2.99201		48	200.224		protein of unknown function		507630	507806
Mfum_220022	129		1	3.76024		1	4.10532		6	34.3408		protein of unknown function		507808	507936
Mfum_230001	1068		117	53.1397		56	27.7685		40	27.6527		conserved protein of unknown function		509316	510383
Mfum_230002	588		307	253.26		186	167.522		545	684.333		Globin domain		510530	511117
Mfum_230003	507	ispF	124	118.637		48	50.1383		76	110.676		2-C-methyl-D-erythritol 2,4-cyclodiphosphatesynthase	EC 4.6.1.12	511153	511659
Mfum_230004	870		1001	558.11		455	276.967		655	555.867		3-hydroxyisobutyrate dehydrogenase and cupindomain (fragment)		511727	512596
Mfum_230005	288		371	624.865		318	584.751		199	510.163		3-hydroxyisobutyrate dehydrogenase and cupindomain (fragment)		512593	512880
Mfum_tRNA5	73		2	13.2896		3	21.7638		10	101.141		Glu tRNA		512950	513022
Mfum_230006	1725		311	87.4533		174	53.4191		260	111.284		Signal transduction histidine kinase with GAFdomain		513039	514763
Mfum_230007	2763	glnD	964	169.239		579	110.977		541	144.566		UTP:GlnB (Protein PII) uridylyltransferase		514776	517538
Mfum_230008	744	pdxJ	482	314.253		413	293.977		261	259.01		Pyridoxine 5'-phosphate synthase	EC 2.6.99.2	517578	518321
Mfum_230009	372	acpS	346	451.168		227	323.161		327	649.013		Holo-[acyl-carrier-protein] synthase	EC 2.7.8.7	518324	518695
Mfum_230010	333		8752	12748.8		8940	14217.7		3723	8254.63		protein of unknown function		518750	519082
Mfum_230011	930	araC	846	441.258		496	282.446		722	573.196		Transcriptional regulator containing HTH domain,AraC family		519215	520144
Mfum_230012	756	kdpE	253	162.332		308	215.757		241	235.366		DNA-binding response regulator KdpE (REC-wHTHdomains)		520183	520938
Mfum_230013	2712	kdpD	1396	249.69		880	171.842		1163	316.62		Osmosensitive K+ channel histidine kinase KdpD		520919	523630
Mfum_230014	663	rplY	2059	1506.43		1138	909.003		1072	1193.8		50S ribosomal protein L25		523815	524477
Mfum_230015	555	pth	1145	1000.73		548	522.906		587	780.897		Peptidyl-tRNA hydrolase	EC 3.1.1.29	524526	525080
Mfum_230016	336	rpsF	167	241.092		38	59.8936		41	90.0934		30S ribosomal protein S6		525142	525477
Mfum_230017	441	ssb	1634	1797.29		963	1156.44		1596	2672.04		Single-stranded DNA-binding protein		525484	525924
Mfum_230018	579	rplI	1213	1016.22		1869	1709.49		1152	1469		50S ribosomal protein L9		525984	526562
Mfum_230019	2703		996	178.739		507	99.3341		547	149.414		Outer membrane protein		526669	529371
Mfum_230020	165		7	20.5787		0	0		6	26.8482		protein of unknown function		529426	529590
Mfum_230021	600	hlpA	1463	1182.76		627	553.417		1288	1584.94		Outer membrane protein		529723	530322
Mfum_230022	1062	lpxD	1217	555.867		606	302.193		851	591.635		UDP-3-O-[3-hydroxymyristoyl] glucosamineN-acyltransferase	EC 2.3.1.-	530395	531456
Mfum_230023	1317	thrA	1145	421.72		633	254.539		758	424.944		Homoserine dehydrogenase		531468	532784
Mfum_230024	1101	thrC	758	333.954		379	182.301		560	375.534		Threonine synthase	EC 4.2.3.1	532768	533868
Mfum_230025	1368	IIL	2240	794.267		1978	765.732		1294	698.388		3-isopropylmalate dehydratase	EC 4.2.1.33	533983	535350
Mfum_230026	342		265	375.859		146	226.081		143	308.716		conserved exported protein of unknown function		535387	535728
Mfum_tRNA6	88		47	259.072		33	198.595		61	511.795		Ser tRNA		535791	535878
Mfum_230027	2367	mgtA	254	52.0523		130	29.0858		199	62.0731		Cation transport ATPase		535889	538255
Mfum_230028	363		191	255.23		210	306.372		171	347.807		exported protein of unknown function		538676	539038
Mfum_230029	174		4	11.151		3	9.13079		1	4.24326		protein of unknown function		539448	539621
Mfum_230030	309		7	10.9887		3	5.14161		13	31.0623		transposase (fragment)		539643	539951
Mfum_230031	150		0	0		0	0		1	4.92218		protein of unknown function		540031	540180
Mfum_230032	171		10	28.3667		3	9.29098		11	47.4947		protein of unknown function		540872	541042
Mfum_230033	111		2	8.74001		1	4.77104		0	0		protein of unknown function		541469	541579
Mfum_230034	816		22	13.0779		16	10.384		21	19.0011		conserved membrane protein of unknown function		542639	543454
Mfum_240001	174		12	33.4531		2	6.08719		14	59.4056		protein of unknown function		543576	543749
Mfum_240002	654		39	28.9262		33	26.7222		30	37.255		conserved protein of unknown function		543748	544401
Mfum_240003	1236		229	89.8715		325	139.252		41	24.4914		conserved protein of unknown function		544455	545690
Mfum_240004	657		96	70.8779		53	42.7215		12	13.4854		protein of unknown function		545768	546424
Mfum_240005	678		305	218.21		102	79.6722		150	163.347		conserved protein of unknown function		547409	548086
Mfum_tRNA40	91		2	10.6609		3	17.4589		9	73.0213		Ser tRNA		548361	548451
Mfum_240007	120		9	36.3803		36	158.876		9	55.3745		protein of unknown function		548856	548975
Mfum_240008	840	dacC	517	298.549		280	176.529		507	445.633		D-alanyl-D-alanine carboxypeptidase		549197	550036
Mfum_240009	510		28	26.6313		10	10.384		11	15.9247		Uri superfamily endonuclease (modular protein)		550041	550550
Mfum_240010	132		7	25.7234		5	20.0601		5	27.9669		protein of unknown function		550572	550703
Mfum_240011	561		189	163.419		201	189.745		69	90.8102		conserved exported protein of unknown function		550718	551278
Mfum_240012	1458		837	278.466		511	185.609		346	175.213		Glycosyltransferase		551693	553150
Mfum_240013	684	dfp	164	116.303		74	57.2944		80	86.354		Phosphopantothenoylcysteinesynthetase/decarboxylase		553197	553880
Mfum_240014	861	lipA	424	238.873		185	113.79		383	328.431		Lipoyl synthase	EC 2.8.1.8	553942	554802
Mfum_250001	150		25	80.8451		12	42.3669		74	364.241		protein of unknown function		554927	555076
Mfum_250002	222		175	386.745		123	293.419		165	548.756		protein of unknown function		555077	555298
Mfum_250003	768	amiC	269	169.901		110	75.8521		190	182.659		N-acetylmuramoyl-L-alanine amidase		555366	556133
Mfum_250004	1071	ampC	199	90.1298		144	71.2048		94	64.8018		Beta-lactamase class C and other penicillinbinding protein		556191	557261
Mfum_250005	1089		164	73.0501		109	53.0072		112	75.9344		conserved protein of unknown function		557398	558486
Mfum_260001	324		7	10.4799		5	8.17262		5	11.3939		protein of unknown function		558706	559029
Mfum_260003	393		34	41.9654		13	17.5181		29	54.4821		protein of unknown function		559342	559734
Mfum_260004	612	tsf	1309	1037.51		527	456.032		717	865		Elongation factor Ts		559841	560452
Mfum_260005	747	rpsB	8739	5674.74		12556	8901.58		2015	1991.6		30S ribosomal protein S2		560555	561301
Mfum_260006	162		8	23.9541		2	6.5381		5	31.903		protein of unknown function		561944	562105
Mfum_260007	756		3184	2042.94		905	633.962		2449	2391.75		conserved protein of unknown function		562499	563254
Mfum_260008	189		175	449.139		129	361.463		180	703.168		protein of unknown function		563271	563459
Mfum_260009	549		59	52.1296		17	16.3988		32	43.0354		conserved protein of unknown function		563521	564069
Mfum_260010	372	fur	693	903.639		150	213.543		451	895.122		Fe2+/Zn2+ uptake regulation protein, fur/PerR		564152	564523
Mfum_260011	246		2	3.94366		0	0		0	0		protein of unknown function		565411	565656
Mfum_260012	576		31	26.1062		11	10.1136		38	49.9909		protein of unknown function		565694	566269
Mfum_260013	1455	atoC	1868	622.757		992	361.065		1035	525.201		DNA-binding response regulator, NtrC family(Contains REC, AAA-type ATPase, and DNA-binding Fisdomains)		566848	568302
Mfum_260014	504	trxA	1003	965.329		262	275.301		458	670.94		Thiol-disulfide isomerase or thioredoxin		568420	568923
Mfum_260015	387		1148	1438.92		250	342.11		483	921.477		conserved exported protein of unknown function		569039	569425
Mfum_260016	561		785	678.753		374	353.057		465	611.982		conserved exported protein of unknown function		569418	569978
Mfum_260017	930	wcaA	350	182.553		141	80.292		107	84.9473		Glycosyltransferase		570022	570951
Mfum_260019	954		179	91.0143		82	45.52		55	42.566		putative Glycosyl transferase family 2		571029	571982
Mfum_260020	804	wcaA	265	159.88		176	115.929		246	225.906		Glycosyltransferase		572011	572814
Mfum_260021	786	cda	722	445.574		344	231.778		517	485.642		Polysaccharide deacetylase family protein		572823	573608
Mfum_260022	942		127	65.397		113	63.5278		100	78.3786		Predicted glycosyltransferase		573607	574548
Mfum_260023	1140	rfaG	244	103.822		139	64.5723		156	101.034		Glycosyltransferase		574550	575689
Mfum_260024	1047		526	243.693		213	107.738		293	206.619		conserved exported protein of unknown function		575922	576968
Mfum_260025	774	panB	176	110.3		142	97.1592		207	197.459		3-methyl-2-oxobutanoatehydroxymethyltransferase	EC 2.1.2.11	576970	577743
Mfum_260026	504	folK	98	94.3193		26	27.3199		70	102.545		2-amino-4-hydroxy-6-hydroxymethyldihyropteridinepyrophosphokinase		577694	578197
Mfum_260027	969	smtA	151	75.5889		54	29.5125		81	61.7177		SAM-dependent methyltransferase		578248	579216
Mfum_260028	519		215	200.944		111	113.264		190	270.293		conserved exported protein of unknown function		579271	579789
Mfum_tRNA39	73		1	6.6448		5	36.273		4	40.4563		Phe tRNA		579809	579881
Mfum_260029	780	cda	1688	1049.74		579	393.116		1458	1380.1		Polysaccharide deacetylase family protein		579950	580729
Mfum_260030	1125	gltA	1926	830.441		859	404.368		561	368.179		Citrate synthase		580926	582050
Mfum_260031	240		81	163.711		48	105.917		97	298.407		protein of unknown function		582069	582308
Mfum_260032	1947		291	72.499		190	51.6802		172	65.2245		conserved protein of unknown function		582456	584402
Mfum_260033	2538	nrfG	1056	201.826		697	145.438		568	165.236		TPR repeats containing protein		584513	587050
Mfum_260034	2844	uvrA	854	145.658		1268	236.116		552	143.304		Excinuclease ABC subunit A, ATPase		587047	589890
Mfum_260035	774		1059	663.682		1381	944.907		450	429.26		rRNA methylase		590254	591027
Mfum_tRNA7	75		82	530.344		179	1263.94		16	157.51		Asn tRNA		591263	591337
Mfum_270001	162		0	5.98852		0	9.80715		2	41.0181		exported protein of unknown function		591990	592151
Mfum_270002	1299	potE	196	73.19		167	68.0838		143	81.2785		Amino acid transporter		592199	593497
Mfum_270003	1326	bioA	406	148.521		261	104.24		293	163.145		Adenosylmethionine-8-amino-7-oxononanoateaminotransferase		593596	594921
Mfum_270004	675		252	181.093		176	138.085		242	264.704		Predicted phosphoribosyltransferase		594942	595616
Mfum_270005	1221	argG	1825	725.023		1214	526.55		1121	677.858		Argininosuccinate synthase	EC 6.3.4.5	595649	596869
Mfum_270006	1950	dxs	2726	678.104		2161	586.89		2671	1011.32		1-deoxy-D-xylulose-5-phosphate synthase	EC 2.2.1.7	596892	598841
Mfum_270007	246	xseB	627	1236.34		315	678.128		424	1272.56		Exodeoxyribonuclease 7 small subunit	EC 3.1.11.6	598816	599061
Mfum_270008	516		898	844.173		677	694.825		534	764.082		conserved protein of unknown function		599068	599583
Mfum_270009	183		4	10.6026		0	0		19	76.6569		protein of unknown function		599576	599758
Mfum_270010	2646	valS	1853	339.696		1169	233.97		1031	287.685		Valyl-tRNA synthetase		599758	602403
Mfum_270011	1041	recA	1446	673.787		871	443.102		1067	756.767		Protein recA		602767	603807
Mfum_270012	1878	rpoD	10141	2619.33		7958	2244.11		5026	1975.95		RNA polymerase sigma factor rpoD		604374	606251
Mfum_270013	1776	dnaG	701	191.461		1415	421.939		411	170.863		DNA primase		606307	608082
Mfum_270014	1122		148	63.9843		90	42.4801		160	105.287		conserved protein of unknown function		608175	609296
Mfum_270015	786	mazG	551	340.043		727	489.833		339	318.439		Predicted pyrophosphatase		609367	610152
Mfum_270016	180		121	326.075		392	1153.32		116	475.811		protein of unknown function		610167	610346
Mfum_270017	753		125	80.523		73	51.341		66	64.7139		Predicted deacylase		610491	611243
Mfum_270018	723		192	128.815		120	87.8981		150	153.18		1-acyl-sn-glycerol-3-phosphate acyltransferase(modular protein)		611395	612117
Mfum_270019	663	aat	484	354.109		213	170.138		518	576.853		Leucyl/phenylalanyl-tRNA--protein transferase	EC 2.3.2.6	612182	612844
Mfum_270020	1239	cinA	483	189.095		440	188.069		417	248.493		CinA-like protein		612891	614129
Mfum_270021	3021	secA	4043	649.169		4129	723.82		3314	809.935		Protein translocase subunit secA		614160	617180
Mfum_270022	1191	degQ	464	188.978		227	100.937		383	237.43		Serine protease Do		617300	618490
Mfum_270023	1083	trpD	326	146.014		217	106.113		304	207.25		Anthranilate phosphoribosyltransferase		618614	619696
Mfum_270024	1212	carA	1125	450.251		777	339.512		787	479.425		Carbamoyl-phosphate synthase small chain	EC 6.3.5.5	619703	620914
Mfum_270025	1320	pyrC	779	286.265		708	284.051		501	280.229		Dihydroorotase	EC 3.5.2.3	620938	622257
Mfum_270026	981	pyrB	625	309.041		333	179.768		404	304.061		Aspartate carbamoyltransferase	EC 2.1.3.2	622254	623234
Mfum_270027	549	leuD	754	666.199		173	166.882		549	738.327		3-isopropylmalate dehydratase small subunit		623274	623822
Mfum_270028	1113	leuB	1307	569.62		2066	983.041		901	597.693		3-isopropylmalate dehydrogenase	EC 1.1.1.85	623856	624968
Mfum_270029	1140	lrp	2498	1062.9		1569	728.877		1692	1095.83		Transcriptional regulator, Lrp/AsnC family		625036	626175
Mfum_270030	1848	sul	608	159.59		392	112.336		743	296.849		Sulfate permease, MFS superfamily		626127	627974
Mfum_270031	1158	tyrS	742	310.814		883	403.821		653	416.345		Tyrosyl-tRNA synthetase	EC 6.1.1.1	628138	629295
Mfum_270032	768		904	570.968		1192	821.961		790	759.477		RNA-binding protein, RRM domain (modularprotein)		629362	630129
Mfum_270033	387		82	102.78		25	34.211		40	76.3128		conserved protein of unknown function		630646	631032
Mfum_270034	774	thiD	518	324.634		443	303.109		540	515.112		Hydroxymethylpyrimidine/phosphomethylpyrimidinekinase		631092	631865
Mfum_270035	1029	qor	700	329.98		459	236.229		1522	1092.06		NADPH:quinone reductase or related Zn-dependentoxidoreductase		631871	632899
Mfum_270036	534		115	104.463		78	77.3552		119	164.533		conserved protein of unknown function		633099	633632
Mfum_270037	1074	nrfG	547	247.052		379	186.884		600	412.473		TPR repeats containing protein		633632	634705
Mfum_270038	1194		550	223.441		256	113.546		418	258.476		conserved protein of unknown function		634894	636087
Mfum_270039	1596		391	118.836		241	79.9688		410	189.67		conserved protein of unknown function		636125	637720
Mfum_270040	984		141	77.3944		72	43.594		229	180.08		conserved exported protein of unknown function		637751	638734
Mfum_270041	1206		165	67.1698		114	54.4516		123	78.363		exported protein of unknown function		638616	639821
Mfum_270042	435		56	62.4459		30	36.5232		76	128.995		Arsenate reductase		639925	640359
Mfum_270043	369	arsR	1147	1507.79		816	1171.12		628	1256.56		Transcriptional regulator containing HTH domain,ArsR		640356	640724
Mfum_270044	1071	acr	57	25.8161		41	20.2736		45	31.0221		Arsenite efflux pump ACR3		640884	641954
Mfum_270045	681		46	32.7654		26	20.2191		38	41.1988		conserved protein of unknown function		642179	642859
Mfum_270046	1020	fixC	33	15.6935		13	6.74962		53	38.364		Dehydrogenase (Flavoprotein)		642856	643875
Mfum_270047	1056	bcsA	61	28.0202		61	30.5916		23	16.081		Naringenin-chalcone synthase		643951	645006
Mfum_270048	174		8	22.3021		3	9.13079		3	12.7298		protein of unknown function		645343	645516
Mfum_270049	2412		269	54.0978		248	54.4516		135	41.3243		conserved exported protein of unknown function		645718	648129
Mfum_270050	492		41	40.4225		44	47.3613		11	16.5073		putative Starvation-inducible outer membranelipoprotein		648301	648792
Mfum_270051	102		0	0		0	0		0	0		protein of unknown function		649114	649215
Mfum_270052	222		0	0		2	4.77104		0	0		protein of unknown function		649355	649576
Mfum_270053	144		0	0		0	0		0	0		protein of unknown function		649573	649716
Mfum_270054	252		18	34.6479		26	54.6398		4	11.7195		protein of unknown function		649752	650003
Mfum_270055	231		23	48.2971		30	68.7774		6	19.1773		protein of unknown function		650074	650304
Mfum_270057	252		1017	1957.61		8651	18180.3		213	624.062		conserved protein of unknown function		650962	651213
Mfum_270058	150		0	0		0	0		1	4.92218		protein of unknown function		651203	651352
Mfum_270059	1407	tolC	425	146.521		886	333.485		455	238.762		Outer membrane protein		652097	653503
Mfum_270060	1326		93	34.0208		68	27.1582		83	46.215		putative Glycine/d-amino acid oxidases(Deaminating)		654073	655398
Mfum_270061	132		3	11.0243		0	0		0	0		protein of unknown function		655647	655778
Mfum_270062	180		18	48.5071		35	102.975		8	32.8145		protein of unknown function		656062	656241
Mfum_270063	1047		473	219.139		320	161.86		117	82.5064		protein of unknown function		657160	658206
Mfum_270064	720		71	47.8333		107	78.7023		132	135.36		protein of unknown function		658711	659430
Mfum_270065	516		70	65.8041		80	82.1063		57	81.5593		conserved protein of unknown function		659489	660004
Mfum_270066	2970		722	117.919		631	112.515		396	98.4436		protein of unknown function		660328	663297
Mfum_270067	753		387	249.299		156	109.715		208	203.947		protein of unknown function		663302	664054
Mfum_270068	1440	gatA	544	183.249		301	110.698		371	190.222		Asp-tRNAAsn/Glu-tRNAGln amidotransferase A subunitor related amidase		664568	666007
Mfum_270069	441	cynS	129	141.891		87	104.476		75	125.566		Cyanate lyase		666064	666504
Mfum_270070	984		221	108.944		118	63.5072		89	66.7795		conserved exported protein of unknown function		666704	667687
Mfum_270071	1365		202	71.7833		162	62.8519		370	200.133		putative Nitrite reductase (NO-forming)	EC 1.7.2.1	668020	669384
Mfum_270072	1764		338	92.9443		431	129.394		204	85.3847		conserved protein of unknown function		669473	671236
Mfum_270073	828		104	60.9267		48	30.7006		76	67.7691		TPR repeats containing protein (fragment)		671273	672100
Mfum_270074	261		34	63.1893		5	10.1453		71	200.847		conserved exported protein of unknown function		672153	672413
Mfum_270075	525		22	20.3268		16	16.1398		18	25.3141		conserved protein of unknown function		672661	673185
Mfum_270076	1425	gltD	391	133.097		308	114.465		241	124.868		NADPH-dependent glutamate synthase beta chain orrelated oxidoreductase		673578	675002
Mfum_270077	1341	pyrD	535	193.522		636	251.168		339	186.646		Dihydroorotate dehydrogenase fused to Fe-S-clusterdomain		675026	676366
Mfum_270078	1413	pyrC	659	226.229		428	160.412		384	200.649		Dihydroorotase		676350	677762
Mfum_270079	1245	argE	278	108.313		298	126.76		229	135.805		Acetylornithinedeacetylase/Succinyl-diaminopimelate desuccinylase orrelated deacylase		677746	678990
Mfum_280001	123		7	47.324		6	167.917		4	60.0266		exported protein of unknown function		679182	679304
Mfum_280002	642		117	88.4007		66	54.4434		136	156.406		exported protein of unknown function		679321	679962
Mfum_280003	1884		271	69.7739		178	50.0352		148	58.0002		putative Peptidase S9, prolyl oligopeptidase		680184	682067
Mfum_280004	975		140	69.6511		70	38.0215		109	82.5411		putative enzyme of poly-gamma-glutamatebiosynthesis (Capsule formation)		682140	683114
Mfum_280005	747		171	111.04		88	62.3876		90	88.955		Predicted permease		683526	684272
Mfum_280006	876	cfxP	1497	828.939		1128	681.932		785	661.628		Phosphoribulokinase, chromosomal	EC 2.7.1.19	684493	685368
Mfum_280007	1071	fbp	2592	1173.95		1969	973.627		1563	1077.5		Fructose-1,6-bisphosphatase class 1	EC 3.1.3.11	685391	686461
Mfum_280008	1608	tolC	473	142.686		241	79.372		321	147.39		Outer membrane protein		686784	688391
Mfum_280009	3252	acrB	826	123.207		461	75.0735		614	139.401		Cation/multidrug efflux pump		688393	691644
Mfum_280010	183		74	196.149		34	98.393		108	435.734		protein of unknown function		691685	691867
Mfum_280011	1524	proS	1091	347.252		996	346.107		541	262.096		Prolyl-tRNA synthetase	EC 6.1.1.15	692490	694013
Mfum_280012	288	gatC	493	830.346		116	213.305		135	346.091		Aspartyl/glutamyl-tRNA(Asn/Gln) amidotransferasesubunit C	EC 6.3.5.-	694196	694483
Mfum_280013	1452	gatA	1926	643.42		2059	750.976		1338	680.359		Glutamyl-tRNA(Gln) amidotransferase subunit A	EC 6.3.5.-	694480	695931
Mfum_280014	1458	gatB	2785	926.558		1211	439.869		1913	968.737		Aspartyl/glutamyl-tRNA(Asn/Gln) amidotransferasesubunit B	EC 6.3.5.-	695993	697450
Mfum_280015	1797		1213	327.429		924	272.308		1112	456.883		N-acetylglucosamine kinase fused to sugarphosphate isomerase		697484	699280
Mfum_280016	2076	ligA	4058	948.177		3376	861.215		1433	509.645		DNA ligase	EC 6.5.1.2	699408	701483
Mfum_280017	672		283	204.278		446	351.481		174	191.174		LysM domain containing protein (modularprotein)		701502	702173
Mfum_280018	1509	glpK	339	108.972		494	173.37		329	160.974		Glycerol kinase	EC 2.7.1.30	702257	703765
Mfum_290001	765	coaX	419	265.679		234	161.991		354	341.657		Type III pantothenate kinase	EC 2.7.1.33	704139	704903
Mfum_290002	1548	degQ	2633	825.059		1620	554.218		1998	952.957		Serine protease Do		704941	706488
Mfum_290004	468		388	402.152		159	179.923		209	329.723		PIN domain containing protein		706858	707325
Mfum_290005	972	trpS	1156	576.895		554	301.842		814	618.311		Tryptophanyl-tRNA synthetase	EC 6.1.1.2	707408	708379
Mfum_290006	816		604	359.047		850	551.652		239	216.25		Chorismate mutase		708393	709208
Mfum_290007	1566		791	245.013		788	266.484		437	206.034		conserved protein of unknown function		709235	710800
Mfum_290008	741	aroD	309	202.276		123	87.907		120	119.567		3-dehydroquinate dehydratase	EC 4.2.1.10	710846	711586
Mfum_290009	1137	mreB	1800	767.922		1672	778.775		1965	1276		Rod shape-determining protein mreB		711756	712892
Mfum_290010	912	mreC	553	294.127		412	239.243		575	465.502		Rod shape-determining protein mreC		712928	713839
Mfum_290011	549		52	45.9447		19	18.3281		16	21.5177		conserved membrane protein of unknown function		713869	714417
Mfum_290012	2028	ftsI	1820	435.32		2016	526.452		1329	483.844		Cell division protein FtsI		714449	716476
Mfum_290013	1182	rodA	962	394.787		1543	691.329		736	459.736		Rod shape-determining protein rodA		716479	717660
Mfum_290014	1572	cafA	735	226.798		567	191.015		623	292.607		Ribonuclease G and E		717784	719355
Mfum_290015	1266	serS	1359	520.704		1097	458.891		1240	723.164		Seryl-tRNA synthetase	EC 6.1.1.11	719652	720917
Mfum_290016	2178	prc	2875	640.302		2604	633.169		2161	732.564		Periplasmic protease		720914	723091
Mfum_290017	276		819	1439.39		784	1504.33		898	2402.24		Translation initiation factor IF-1 (modularprotein)		723297	723572
Mfum_290018	876		588	325.595		545	329.48		387	326.179		Zn-dependent hydrolase of the beta-lactamasefold		723630	724505
Mfum_290019	1068		365	165.778		359	178.016		326	228.135		Zn-dependent hydrolase of the beta-lactamase fold(modular protein)		724551	725618
Mfum_tRNA8	74		0	0		0	0		0	9.97739		Asp tRNA		724725	724798
Mfum_290020	1302	purD	403	150.141		181	73.6214		327	185.432		Phosphoribosylamine-glycine ligase		725955	727256
Mfum_290021	906	htpX	1176	629.628		854	499.19		848	691.061		Protease HtpX homolog	EC 3.4.24.-	727342	728247
Mfum_290022	1446	putA	1250	419.321		1194	437.293		1124	573.914		NAD-dependent Succinate-semialdehydedehydrogenase		728391	729836
Mfum_290023	819		402	238.093		638	412.547		148	133.422		conserved protein of unknown function		729887	730705
Mfum_290024	231		116	243.585		420	962.883		213	683.991		protein of unknown function		730718	730948
Mfum_290025	426		245	278.972		138	171.556		218	377.829		Conserved membrane protein		731019	731444
Mfum_290026	678		621	444.29		511	399.142		374	407.278		Cu2+-binding oxygen sensor (SCO1/SenC/PrrCfamily)		731532	732209
Mfum_290028	795		328	200.13		209	139.224		402	373.343		ABC-type multidrug transport system, permeasecomponent		732206	733000
Mfum_290029	1020	ccmA	1187	564.489		1438	746.612		749	542.163		ABC-type multidrug transport system, ATPasecomponent		733448	734467
Mfum_290030	1413	kdtA	914	313.768		612	229.375		411	214.757		3-deoxy-D-manno-octulosonic-acid transferase		734510	735922
Mfum_290031	948	xerD	815	417.017		515	287.697		784	610.599		Site-specific recombinase XerD		735900	736847
Mfum_290032	216		18	40.4225		14	34.325		18	61.5272		protein of unknown function		737494	737709
Mfum_290033	2784	ppc	1268	220.93		901	171.393		467	123.85		Phosphoenolpyruvate carboxylase		738136	740919
Mfum_290034	213		753	1714.83		135	335.653		154	533.814		conserved protein of unknown function		741060	741272
Mfum_290035	1515	leuA	2098	671.735		2053	717.65		1712	834.334		2-isopropylmalate synthase	EC 2.3.3.13	741341	742855
Mfum_290036	1029	ilvC	2440	1150.22		1126	579.508		1319	946.407		Ketol-acid reductoisomerase	EC 1.1.1.86	742884	743912
Mfum_290037	474	ilvH	1214	1242.35		710	793.261		360	560.754		Acetolactate synthase small subunit	EC 2.2.1.6	744021	744494
Mfum_290038	276	acyP	48	84.3601		45	86.3455		36	96.3035		Acylphosphatase		744744	745019
Mfum_290039	177		0	0		1	2.99201		0	0		protein of unknown function		745093	745269
Mfum_290040	1125	bglX	441	190.148		178	83.7922		345	226.42		Beta-glucosidase-related glycosidase		745426	746550
Mfum_290041	2169	caiC	1210	270.602		572	139.66		832	283.212		Acyl-CoA synthetase (AMP-forming)/AMP-acid ligaseII		746633	748801
Mfum_290042	555	recO	182	159.068		125	119.276		110	146.335		Recombinational DNA repair protein RecO		748838	749392
Mfum_290043	333		108	157.32		45	71.5657		34	75.3847		putative metalloprotease Minf_1752	EC 3.4.24.-	749396	749728
Mfum_290044	1620		1174	351.526		1694	553.777		767	349.566		Predicted membrane-associated HD superfamilyhydrolase		749721	751340
Mfum_290045	972	phoH	919	458.621		324	176.529		705	535.515		Phosphate starvation-inducible protein PhoH,predicted ATPase		751337	752308
Mfum_290046	621		79	61.7078		29	24.7311		37	43.9905		Predicted flavoprotein		753119	753739
Mfum_290047	1107	ald	566	248.013		583	278.906		384	256.113		Alanine dehydrogenase 2	EC 1.4.1.1	753870	754976
Mfum_290048	675	lplA	143	102.763		91	71.396		51	55.7847		Lipoate-protein ligase A		754987	755661
Mfum_290049	447	fkpA	555	602.269		278	329.362		307	507.083		Peptidyl-prolyl cis-trans isomerase	EC 5.2.1.8	755913	756359
Mfum_290050	900	ispA	1081	582.624		522	307.16		451	369.984		Geranylgeranyl pyrophosphate synthase		756504	757403
Mfum_290051	336		955	1378.7		730	1150.59		650	1428.31		conserved protein of unknown function		757396	757731
Mfum_300001	264		0	0		1	2.00601		2	5.59338		protein of unknown function		759150	759413
Mfum_300002	165		4	11.7593		29	93.0787		3	13.4241		protein of unknown function		760022	760186
Mfum_300003	1134	pstS	253	108.221		208	97.1374		198	128.914		ABC-type phosphate transport system, periplasmiccomponent		760172	761305
Mfum_300004	1026	pstC	152	71.8623		67	34.5831		116	83.4755		ABC-type phosphate transport system, permeasecomponent		761326	762351
Mfum_300005	840	pstA	141	81.4225		71	44.7626		111	97.5646		ABC-type phosphate transport system, permeasecomponent		762354	763193
Mfum_300006	822	pstB	232	136.906		153	98.5725		277	248.804		Phosphate import ATP-binding protein pstB	EC 3.6.3.27	763210	764031
Mfum_300007	1155		286	120.113		171	78.4062		134	85.6587		Predicted Na+-dependent transporter		764079	765233
Mfum_300008	762	sdhB	278	176.968		121	84.0943		238	230.606		Succinate dehydrogenase catalytic subunit		765216	765977
Mfum_300009	1956	sdhA	1688	418.609		1325	358.743		679	256.301		Succinate dehydrogenase flavoprotein subunit		765974	767929
Mfum_300010	690	sdhC	263	184.889		94	72.1465		55	58.8521		Succinate dehydrogenase cytochrome b subunit		767945	768634
Mfum_300011	729		100	66.5392		116	84.2688		57	57.7292		HAD superfamily hydrolase		768700	769428
Mfum_300012	1326	folC	554	202.661		345	137.788		325	180.962		Bifunctional folylpolyglutamate		769409	770734
Mfum_300013	1356	tlyC	516	184.584		248	96.8564		311	169.336		Hemolysin or related protein containing CBSdomains		771033	772388
Mfum_300015	669		137	99.3343		70	55.4126		82	90.4974		conserved protein of unknown function		772475	773143
Mfum_300018	375		29	37.5121		8	11.2978		12	23.6265		protein of unknown function		773662	774036
Mfum_300019	396		30	36.7478		17	22.7347		15	27.9669		protein of unknown function		774087	774482
Mfum_300020	270		49	88.0313		32	62.7657		12	32.8145		protein of unknown function		774486	774755
Mfum_300021	420		138	159.38		199	250.923		110	193.371		protein of unknown function		774891	775310
Mfum_300022	987	yhdN	349	171.519		204	109.458		152	113.704		General stress protein 69	EC 1.1.1.-	775632	776618
Mfum_300023	1821	lepA	1209	322.048		663	192.815		478	193.806		GTP-binding protein lepA		776889	778709
Mfum_300024	1143	lepB	542	230.016		436	202.012		168	108.52		Signal peptidase I		778706	779848
Mfum_300025	171		9	25.53		12	37.1639		3	12.9531		exported protein of unknown function		779845	780015
Mfum_300026	465		73	76.1509		29	33.0279		55	87.329		protein of unknown function		780114	780578
Mfum_300027	1689	fhs	996	286.045		889	278.746		849	371.13		Formate--tetrahydrofolate ligase	EC 6.3.4.3	780609	782297
Mfum_300028	1914	resB	1851	469.104		898	248.468		1032	398.095		ResB protein required for cytochrome cbiosynthesis		782592	784505
Mfum_300029	1050	pheS	567	261.938		322	162.406		368	258.766		Phenylalanyl-tRNA synthetase alpha chain	EC 6.1.1.20	784553	785602
Mfum_300030	2706	ileS	1660	297.567		1305	255.399		1010	275.576		Isoleucyl-tRNA synthetase	EC 6.1.1.5	785646	788351
Mfum_300031	897		94705	51213.6		104984	61982.2		54778	45088.1		Opacity protein or related surface antigen		788644	789540
Mfum_300032	960	qor	1204	608.359		1251	690.117		662	509.138		NADPH:quinone reductase		789673	790632
Mfum_300033	669	thiE	1368	991.893		2192	1735.21		486	536.363		Thiamine-phosphate pyrophosphorylase	EC 2.5.1.3	790674	791342
Mfum_300034	1362	pycA	1818	647.473		2135	830.151		1188	644.003		Pyruvate carboxylase subunit A	EC 6.4.1.1	791354	792715
Mfum_310001	126		0	0		1	4.20306		0	0		protein of unknown function		794117	794242
Mfum_310002	201		4	9.65314		4	10.539		2	7.34653		protein of unknown function		794486	794686
Mfum_310003	750		170	109.949		86	60.7258		280	275.642		protein of unknown function		795829	796578
Mfum_310005	1242		245	95.6862		77	32.8326		294	174.773		putative DNA modification methylase		796571	797812
Mfum_310006	1164		161	67.0931		42	19.1088		206	130.666		conserved protein of unknown function		797815	798978
Mfum_310007	2145		582	131.614		355	87.6471		775	266.761		conserved protein of unknown function		798975	801119
Mfum_310008	1413		240	82.3899		103	38.6039		323	168.775		conserved protein of unknown function		801142	802554
Mfum_310009	2244		340	73.4955		156	36.8161		506	166.485		ATPase-like		802551	804794
Mfum_310010	594		3	2.44985		3	2.67468		5	6.21487		protein of unknown function		804934	805527
Mfum_310011	225		2	4.31174		0	0		2	6.5629		protein of unknown function		805656	805880
Mfum_310012	540	sixA	159	142.826		227	222.622		279	381.469		Phosphohistidine phosphatase SixA		806634	807173
Mfum_310013	1575	proP	237	72.9916		71	23.8734		148	69.3793		Permease of the major facilitator superfamily		807391	808965
Mfum_310014	1275	eno	4047	1539.67		5834	2423.22		1962	1136.15		Enolase	EC 4.2.1.11	809038	810312
Mfum_310015	375		213	275.52		95	134.162		151	297.3		Septum formation initiator		810333	810707
Mfum_310016	1095	hemN	156	69.1059		143	69.1605		193	130.134		Coproporphyrinogen III oxidase or related Fe-Soxidoreductase		810709	811803
Mfum_310017	927		180	94.1884		64	36.5626		89	70.8857		Predicted glycosyltransferase		811898	812824
Mfum_310018	747		189	122.729		89	63.0966		69	68.1989		conserved protein of unknown function		812821	813567
Mfum_310019	660		264	194.028		88	70.6114		160	178.988		conserved protein of unknown function		813578	814237
Mfum_310020	441		60	65.996		57	68.4499		76	127.24		SHS2 domain protein implicated in nucleic acidmetabolism		814349	814789
Mfum_310021	120		6	24.2535		2	8.82643		9	55.3745		protein of unknown function		815021	815140
Mfum_310022	252		43	82.77		93	195.442		11	32.2285		protein of unknown function		815134	815385
Mfum_310023	180		3	8.08451		1	2.94214		5	20.5091		protein of unknown function		815449	815628
Mfum_310024	1431		526	178.3		415	153.584		423	218.248		conserved protein of unknown function		816063	817493
Mfum_310025	1104	spoIVFB	856	376.105		514	246.564		362	242.096		Zn-dependent protease fused to CBS domain		817817	818920
Mfum_310026	1194	ackA	630	255.942		405	179.633		260	160.775		Acetate kinase		819030	820223
Mfum_310027	1326		383	140.107		114	45.53		200	111.361		conserved exported protein of unknown function		820514	821839
Mfum_310028	1230	csd	574	226.366		350	150.695		439	263.517		putative cysteine desulfurase	EC 2.8.1.7	821917	823146
Mfum_310029	423	iscU	47	53.8967		13	16.2757		45	78.5454		NifU-like protein involved in Fe-S clusterformation		823162	823584
Mfum_310030	402		31	37.4059		17	22.3954		19	34.896		conserved exported protein of unknown function		823722	824123
Mfum_310031	414		242	283.544		126	161.178		56	99.8703		protein of unknown function		824195	824608
Mfum_310032	3168	mfd	1679	257.081		1236	206.619		854	199.031		Transcription-repair coupling factor mfd(Superfamily II helicase)		824574	827741
Mfum_310033	990	surA	649	317.991		427	228.417		349	260.279		Parvulin-like peptidyl-prolyl isomerase		827723	828712
Mfum_310034	885	pdxA	346	189.643		188	112.5		198	165.185		Pyridoxal phosphate biosynthesis protein		828733	829617
Mfum_310035	1284	argB	710	268.224		496	204.575		289	166.181		Acetylglutamate kinase and N-acetylglutamatesynthase family enzyme		829716	830999
Mfum_310036	585		118	97.8433		107	96.8644		90	113.589		conserved protein of unknown function		831033	831617
Mfum_310037	837		368	213.269		237	149.954		227	200.239		Sirohydrochlorin ferrochelatase		831580	832416
Mfum_310038	975	fbaA	4052	2015.9		3107	1687.61		2532	1917.38		Fructose-bisphosphate aldolase		832533	833507
Mfum_310039	300		2563	4144.12		2020	3565.88		2156	5306.11		RNA-binding protein (RRM domain) (fragment)		833718	834017
Mfum_310040	789		559	343.668		517	347.016		315	294.769		conserved protein of unknown function		834200	834988
Mfum_310041	879		294	162.242		93	56.0313		150	125.994		conserved protein of unknown function		835105	835983
Mfum_310042	369		83	109.108		36	51.6669		81	162.072		Predicted permease		835980	836348
Mfum_310043	1245		793	308.965		369	156.962		634	375.983		putative enzyme	EC 2.6.1.-	836464	837708
Mfum_310044	2085	dinG	555	129.119		187	47.4976		271	95.9648		Rad3-related DNA helicase		837699	839783
Mfum_310045	357		176	239.138		19	28.1852		284	587.352		conserved exported protein of unknown function		839984	840340
Mfum_310046	342		1	1.41833		0	0		12	25.9062		protein of unknown function		840438	840779
Mfum_310047	153		2	12.6816		1	6.92269		4	19.3027		protein of unknown function		840935	841087
Mfum_310048	165		2	5.87964		8	25.6769		5	22.3735		protein of unknown function		841136	841300
Mfum_310049	132		17	62.4712		12	48.1442		77	430.691		protein of unknown function		841395	841526
Mfum_310050	774	rluA	81	50.7632		31	21.2108		25	23.8478		Pseudouridine synthase	EC 5.4.99.-	841898	842671
Mfum_310051	1014	adhP	451	215.746		761	397.451		300	218.44		Zn-dependent alcohol dehydrogenase		842836	843849
Mfum_320001	291		7	11.6684		4	7.27953		8	20.2976		protein of unknown function		844237	844527
Mfum_330001	381		24	30.5556		9	12.5099		37	71.701		protein of unknown function		844829	845209
Mfum_330002	492		23	22.6761		17	18.2987		26	39.0173		RNA-directed DNA polymerase (Reversetranscriptase) (fragment)		845173	845664
Mfum_350001	786		304	187.61		227	152.947		223	209.474		protein of unknown function		847106	847891
Mfum_360001	153		3	9.51119		17	58.8429		11	53.0823		protein of unknown function		848381	848533
Mfum_360002	243		7696	15362.6		2202	4798.96		7277	22508.3		protein of unknown function		849505	849747
Mfum_360003	117		596	2470.96		275	1244.75		782	5155.67		protein of unknown function		849689	849805
Mfum_360004	138		1	3.515		0	0		1	5.35019		protein of unknown function		850719	850856
Mfum_360005	180		3	8.08451		1	2.94214		1	4.10181		protein of unknown function		850962	851141
Mfum_360006	180		0	0		1	2.94214		4	16.4073		protein of unknown function		851537	851716
Mfum_370001	1269		246	94.0326		319	133.127		150	87.2727		protein of unknown function		852543	853811
Mfum_370002	201		82	197.889		160	421.561		77	282.842		protein of unknown function		853966	854166
Mfum_370003	270		8	14.3725		9	17.6529		15	41.0181		protein of unknown function		854290	854559
Mfum_370004	144		12	40.4225		9	33.0991		10	51.2727		protein of unknown function		854588	854731
Mfum_370005	159		11	33.5583		2	6.66146		7	32.5049		protein of unknown function		854876	855034
Mfum_370006	132		0	0		1	4.01201		0	0		protein of unknown function		855239	855370
Mfum_370007	2520		903	173.817		421	88.4745		660	193.371		protein of unknown function		855701	858220
Mfum_370008	1473		300	98.7924		191	68.67		210	105.26		Predicted O-methyltransferase (modular protein)		858281	859753
Mfum_370009	1197		360	145.886		255	112.819		406	250.427		Predicted O-methyltransferase (modular protein)		859821	861017
Mfum_370010	1134		2446	1046.28		2289	1068.98		1612	1049.54		protein of unknown function		861126	862259
Mfum_380001	693		796	557.166		228	174.236		299	318.557		conserved exported protein of unknown function		862505	863197
Mfum_380002	1569	zwf	1841	569.162		1415	477.606		997	469.16		Glucose-6-phosphate 1-dehydrogenase	EC 1.1.1.49	863380	864948
Mfum_380003	678	nagB	232	165.983		89	69.5179		262	285.312		6-phosphogluconolactonase/Glucosamine-6-phosphateisomerase/deaminase		864965	865642
Mfum_390001	738		282	185.352		244	175.093		304	304.135		exported protein of unknown function		866315	867052
Mfum_tRNA9	72		1	6.73709		2	14.7107		6	61.5272		Cys tRNA		867095	867166
Mfum_390002	765		403	255.534		224	155.068		289	278.923		conserved membrane protein of unknown function		867256	868020
Mfum_390004	147		20	65.996		33	118.887		17	85.3847		protein of unknown function		868010	868156
Mfum_390005	3039		2695	430.163		3429	597.548		1411	342.803		conserved protein of unknown function		868191	871229
Mfum_390006	1599	ompA	695	210.834		742	245.749		491	226.716		Outer membrane protein or relatedpeptidoglycan-associated (Lipo)protein		871259	872857
Mfum_390007	1566		3004	930.493		2612	883.319		2767	1304.57		conserved protein of unknown function		872958	874523
Mfum_390008	759		1231	786.722		959	669.134		218	212.062		conserved membrane protein of unknown function		874688	875446
Mfum_390009	582		646	538.412		390	354.877		260	329.837		Globin domain		875454	876035
Mfum_390010	1377	pntB	1114	392.425		309	118.84		456	244.5		NAD(P) transhydrogenase subunit beta	EC 1.6.1.2	876141	877517
Mfum_390011	288	pntA	204	343.592		30	55.1652		88	225.6		NAD/NADP transhydrogenase alpha subunit		877539	877826
Mfum_390012	1146	pntA	980	414.807		280	129.393		479	308.603		NAD/NADP transhydrogenase alpha subunit		877853	878998
Mfum_390013	537		120	108.396		71	70.0197		71	97.6186		conserved protein of unknown function		879252	879788
Mfum_400001	2565	cirA	183	34.6074		178	36.751		100	28.7847		Outer membrane receptor protein, mostly Fetransport		880056	882620
Mfum_410001	657		43	31.7474		35	28.2123		50	73.046		conserved protein of unknown function		883084	883740
Mfum_420001	1008		2498	1202.09		2502	1314.51		2324	1702.99		protein of unknown function		883929	884936
Mfum_430001	315	gene amtB	237	364.958		535	899.455		216	506.281		Ammonium transporter (fragment, N-term aa 1-103)		885029	885343
Mfum_430002	144		280	943.193		334	1228.34		273	1399.74		protein of unknown function		885606	885749
Mfum_440001	513		21	19.8567		3	3.09699		2	5.75693		protein of unknown function		885888	886400
Mfum_440002	1134		372	159.124		212	99.0055		86	55.993		conserved protein of unknown function		886436	887569
Mfum_450001	144		0	0		0	0		0	0		protein of unknown function		887948	888091
Mfum_450002	201		17	41.0259		21	55.3299		5	18.3663		protein of unknown function		889510	889710
Mfum_460001	309		8	12.5585		21	35.9913		6	14.3364		conserved protein of unknown function		889987	890295
Mfum_460002	258		7	13.1608		5	12.3159		4	17.1704		conserved protein of unknown function		890292	890549
Mfum_470001	198		136	333.18		23	61.5175		157	585.441		Restriction endonuclease (fragment)		890693	890890
Mfum_480001	612	wrbA	249	197.357		114	98.6483		246	297.985		Flavoprotein wrbA		891552	892163
Mfum_480002	786		27	16.6627		15	10.1066		5	4.69673		conserved membrane protein of unknown function		892481	893266
Mfum_480003	2442	ppsA	76	15.0964		66	14.3131		15	4.53518		Phosphoenolpyruvate synthase	EC 2.7.9.2	893283	895724
Mfum_480004	585		1	0.82918		1	0.905275		0	0		protein of unknown function		895741	896325
Mfum_480005	1242	pmoB3	54	21.09		39	16.6295		26	15.4561		Particulate methane monooxygenase_3 subunit gamma		896382	897623
Mfum_480006	750	pmoA3	69	44.6265		63	44.4852		24	23.6265		Particulate methane monooxygenase_3 subunit beta		897669	898418
Mfum_480007	864	pmoC3	451	253.202		242	148.333		118	100.836		Particulate methane monooxygenase_3 subunit alpha		898520	899383
Mfum_480008	390	gloA	111	138.059		26	35.3057		18	34.0766		Lactoylglutathione lyase family protein		899680	900069
Mfum_480009	576		85	71.5816		39	35.8574		14	17.9454		conserved protein of unknown function		900102	900677
Mfum_480010	1581	betA	225	69.0328		84	28.1374		60	28.02		Glucose-methanol-choline (GMC) oxidoreductase:NADbinding subunit		900716	902296
Mfum_480011	1392	glcD	159	55.4068		56	21.3052		62	32.8852		Glycolate dehydrogenase subunit GlcD		902328	903719
Mfum_480012	1332	glpC	229	83.3943		111	44.1322		69	38.2467		Glycolate dehydrogenase, iron-sulfur subunitGlcF		903768	905099
Mfum_480013	1977	acoR	1483	363.864		327	87.5946		440	164.322		Transcriptional activator of acetoin/glycerolmetabolism		905427	907403
Mfum_tRNA38	76		2	12.765		0	0		7	68.0038		Ala tRNA		907960	908035
Mfum_480014	1065	aroF	3713	1691.14		1901	945.298		1841	1276.3		Phospho-2-dehydro-3-deoxyheptonate aldolase,Tyr-sensitive	EC 2.5.1.54	908124	909188
Mfum_480015	1098	mutY	436	192.615		412	198.715		234	157.348		A/G-specific DNA glycosylase		909239	910336
Mfum_480016	570		270	229.77		89	82.6897		257	332.895		Ribonuclease HIII (fragment)	EC 3.1.26.4	910443	911012
Mfum_480017	141		3	10.3206		2	7.51186		4	20.9454		protein of unknown function		911151	911291
Mfum_480018	144		22	74.108		9	33.0991		32	164.073		protein of unknown function		911673	911816
Mfum_480019	756		103	66.0876		64	44.8327		33	32.2285		putative Transcriptional regulator, Crp/Fnrfamily		911977	912732
Mfum_480020	483	cyoA	39	39.1672		16	17.5432		8	12.229		Heme/copper-type cytochrome oxidase, subunit 2		913031	913513
Mfum_480021	1686	cyoB	260	74.8033		154	48.3726		148	64.8116		Heme/copper-type cytochrome oxidase, subunit 1		913515	915200
Mfum_480022	132		2	7.34955		1	4.01201		4	22.3735		protein of unknown function		915467	915598
Mfum_480023	216		4	8.98279		1	2.45179		0	0		protein of unknown function		915750	915965
Mfum_480024	153		2	6.34079		0	0		0	0		protein of unknown function		916609	916761
Mfum_480025	186		0	0		0	0		0	0		protein of unknown function		916749	916934
Mfum_480027	318		1	1.52538		2	3.33073		1	2.32178		membrane protein of unknown function		917895	918212
Mfum_480028	162		4	11.977		0	0		3	13.6727		protein of unknown function		918330	918491
Mfum_490001	732		149	98.737		172	125.162		120	127.089		protein of unknown function		918785	919516
Mfum_490002	636		106	80.8451		96	79.9375		45	52.2401		protein of unknown function		919552	920187
Mfum_490003	126		20	76.9953		13	54.6398		5	29.2987		protein of unknown function		920213	920338
Mfum_500001	204		13	30.9114		8	20.7681		28	101.339		protein of unknown function		920672	920875
Mfum_500002	177		12	32.8861		5	14.9601		71	296.165		protein of unknown function		920908	921084
Mfum_510001	474		30	30.7007		26	29.049		16	24.9224		conserved exported protein of unknown function		922082	922555
Mfum_510002	126		0	0		0	0		0	0		protein of unknown function		922720	922845
Mfum_530001	216		14	31.4398		8	19.6143		42	143.564		protein of unknown function		924631	924846
Mfum_530002	138		0	0		0	0		0	0		protein of unknown function		924958	925095
Mfum_530003	339		9	12.878		8	12.4976		4	8.71182		protein of unknown function		925092	925430
Mfum_530004	393		14	17.2799		20	26.9509		9	16.9082		Glycosyltransferase (fragment)		925446	925838
Mfum_530006	192		12	30.3169		3	8.27478		9	34.6091		protein of unknown function		925933	926124
Mfum_530007	1050		351	162.152		287	144.753		239	168.057		conserved protein of unknown function		926221	927270
Mfum_540001	858	wcaA	223	126.073		112	69.1301		81	69.7022		Glycosyltransferase		928094	928951
Mfum_540002	951		91	46.4158		12	6.68247		22	17.0801		Methyltransferase		929032	929982
Mfum_540003	4086		1179	139.965		979	126.888		550	99.3832		conserved exported protein of unknown function		930013	934098
Mfum_540004	999		125	60.6945		178	94.3606		125	92.3832		VPS10 repeats containing protein		934122	935120
Mfum_540005	1347		292	105.153		216	84.9225		94	51.5239		conserved membrane protein of unknown function		935182	936528
Mfum_540006	1212	rfaG	104	41.6232		85	37.1409		50	30.459		Glycosyltransferase		936512	937723
Mfum_540007	1392		329	114.647		140	53.2629		84	44.5542		conserved membrane protein of unknown function		937953	939344
Mfum_540008	1038		533	249.078		599	305.609		249	177.113		conserved protein of unknown function		939304	940341
Mfum_550001	1365		734	260.836		358	138.895		462	249.895		conserved protein of unknown function		941042	942406
Mfum_550002	969	dppB	252	126.148		59	32.2452		160	121.912		ABC-type dipeptide/oligopeptide/nickel transportsystem, permease component		942538	943506
Mfum_550003	1068	dppC	548	248.894		164	81.3222		259	179.051		ABC-type dipeptide/oligopeptide/nickel transportsystem, permease component		943499	944566
Mfum_550004	843	dppD	403	231.89		200	125.643		217	190.056		ABC-type dipeptide/oligopeptide/nickel transportsystem, ATPase component		944622	945464
Mfum_550005	807	appF	292	175.515		125	82.03		209	191.215		ABC-type oligopeptide transport system, ATPasecomponent		945461	946267
Mfum_550006	915		206	109.207		44	25.4664		95	76.6569		SAM-dependent methyltransferase		946277	947191
Mfum_550007	504	ada	173	166.502		315	330.991		200	292.987		Methylated DNA-protein cysteinemethyltransferase		947355	947858
Mfum_550008	1878	ddpA	699	180.545		391	110.26		288	113.226		ABC-type dipeptide transport system, periplasmiccomponent		947855	949732
Mfum_550011	1305	lpxC	1617	601.041		1170	474.801		1420	803.39		UDP-3-O-acyl-N-acetylglucosamine deacetylase and(3R)-hydroxymyristoyl-[acyl carrier protein] dehydratase		949846	951150
Mfum_550012	777	lpxA	269	167.933		90	61.342		157	149.186		Acyl-[acyl-carrier-protein]--UDP-N-acetylglucosamine O-acyltransferase	EC 2.3.1.129	951204	951980
Mfum_550013	918		472	249.404		220	126.916		394	316.885		putative enzyme	EC 4.2.1.-	952069	952986
Mfum_550014	1659	putP	255	74.5588		120	38.3064		237	105.475		Na+/proline symporter		953375	955033
Mfum_550015	1929	pgm	1581	397.562		846	232.26		842	322.276		Phosphoglucomutase		955129	957057
Mfum_550016	165		24	70.5557		5	16.0481		23	102.918		conserved exported protein of unknown function		957464	957628
Mfum_550017	984		1026	505.775		526	283.092		539	404.429		Exopolyphosphatase-related protein		957889	958872
Mfum_550018	714	truB	492	334.25		200	148.343		296	306.085		tRNA pseudouridine synthase B	EC 5.4.99.-	958908	959621
Mfum_550019	990	ribF	354	173.449		160	85.5896		166	123.8		FAD synthase		959578	960567
Mfum_550020	531		106	96.8314		73	72.8056		58	80.6459		Predicted small integral membrane protein		960689	961219
Mfum_550021	1776	tolC	153	41.7882		141	42.0448		156	64.853		Outer membrane protein		961471	963246
Mfum_550023	1515	proP	713	228.287		310	108.364		549	267.552		Inner membrane component of tripartite multidrugresistance system		963510	965024
Mfum_550024	1335		264	95.9241		159	63.0743		103	56.9645		Membrane fusion component of tripartite multidrugresistance system		965053	966387
Mfum_550025	408	uspA	1012	1203.17		531	689.24		600	1085.77		Nucleotide-binding protein, UspA family		967059	967466
Mfum_550026	414		1249	1463.41		876	1120.57		1344	2396.89		Peroxiredoxin family protein		967554	967967
Mfum_550027	243		217	433.17		234	509.972		269	817.325		conserved protein of unknown function		967988	968230
Mfum_550028	1173	hcaD	1920	793.977		808	364.796		1469	924.639		NAD(FAD)-dependent dehydrogenase		968227	969399
Mfum_550029	138		0	0		1	3.83758		4	21.4008		exported protein of unknown function		970453	970590
Mfum_550030	552	rimL	138	121.268		44	42.2134		92	123.054		Acetyltransferase, RimL family		970676	971227
Mfum_550031	678	phoU	263	188.162		102	79.6722		156	169.88		Phosphate uptake regulator		971395	972072
Mfum_550032	219		31	68.6629		10	24.182		16	53.9417		protein of unknown function		972289	972507
Mfum_560001	366		17	22.5306		10	14.4696		1	2.01729		conserved protein of unknown function		973019	973384
Mfum_560002	684		70	49.6417		65	50.3261		66	71.242		protein of unknown function		973648	974331
Mfum_560003	195		4	9.95016		2	5.43165		3	11.3589		protein of unknown function		974499	974693
Mfum_560004	894		97	52.6307		23	13.6247		30	24.7761		Methylase involved in ubiquinone/menaquinonebiosynthesis (modular protein)		975229	976122
Mfum_560005	126		0	0		2	8.40612		1	5.85974		protein of unknown function		976355	976480
Mfum_560006	135		2	7.18623		0	0		1	5.46909		protein of unknown function		976536	976670
Mfum_560007	129		0	0		0	0		0	0		protein of unknown function		976734	976862
Mfum_570001	189		20	51.3302		18	50.4367		38	148.447		protein of unknown function		977021	977209
Mfum_570002	921		259	136.41		110	63.2513		466	373.572		Mrr restriction system protein		977206	978126
Mfum_570003	315		115	177.089		106	178.21		139	325.801		protein of unknown function		978504	978818
Mfum_570004	177		2	5.48102		8	23.9361		9	37.542		protein of unknown function		978849	979025
Mfum_570005	135		1945	6988.61		637	2498.86		915	5004.21		protein of unknown function		979294	979428
Mfum_570006	279		2011	3496.33		736	1397.04		1072	2836.87		protein of unknown function		979416	979694
Mfum_570007	1764		1826	502.119		2560	768.56		1622	678.892		protein of unknown function		979687	981450
Mfum_570008	165		24	70.5557		14	44.9346		5	22.3735		protein of unknown function		982041	982205
Mfum_570009	198		9	22.0487		8	21.3974		5	18.6446		conserved protein of unknown function		982219	982416
Mfum_580001	687	citB	558	393.987		259	199.655		222	238.586		DNA-binding response regulator, NarL family(REC-HTH domains)		983144	983830
Mfum_580002	555	ubiX	410	358.34		303	289.125		322	428.363		3-polyprenyl-4-hydroxybenzoate decarboxylase		984216	984770
Mfum_580003	873	ubiA	230	127.796		78	47.3169		188	158.998		4-hydroxybenzoate polyprenyltransferase		984789	985661
Mfum_580004	1209	thiH	1005	403.222		451	197.554		763	465.958		Thiamine biosynthesis enzyme ThiH or relateduncharacterized enzyme		985648	986856
Mfum_580005	2064	ftsH	6367	1496.34		7137	1831.23		6625	2369.87		ATP-dependent zinc metalloprotease FtsH 2	EC 3.4.24.-	986921	988984
Mfum_580006	270		6	10.7793		6	11.7686		5	13.6727		protein of unknown function		989437	989706
Mfum_590001	726	smtA	164	109.575		51	37.2023		44	44.7471		SAM-dependent methyltransferase		990217	990942
Mfum_600001	417		19	22.1015		33	41.9097		4	7.08227		protein of unknown function		991596	992012
Mfum_610001	522		65	60.4015		55	55.7993		52	73.5498		conserved protein of unknown function		992389	992910
Mfum_620001	180		63	169.775		57	167.702		28	114.851		protein of unknown function		993218	993397
Mfum_630001	471		96	98.8679		51	57.3437		38	59.5678		protein of unknown function		994013	994483
Mfum_630002	240		96	194.028		113	249.347		106	326.094		protein of unknown function		994601	994840
Mfum_630003	618		89	69.8564		39	33.4205		143	170.843		conserved membrane protein of unknown function		995357	995974
Mfum_630004	1404		393	135.778		96	36.211		388	204.039		SBP56, 56kDa selenium binding protein		995971	997374
Mfum_640001	315		65	100.094		26	43.7118		35	84.3802		conserved protein of unknown function		997686	998000
Mfum_640002	264		18	33.073		10	20.0601		7	22.3735		conserved protein of unknown function		997997	998260
Mfum_660001	612		53	42.0077		14	12.1147		19	27.7476		conserved protein of unknown function		999150	999761
Mfum_670001	129		5	18.8012		3	12.3159		3	17.1704		protein of unknown function		999864	999992
Mfum_670002	432		7	7.85994		6	7.35536		4	6.83636		protein of unknown function		1000075	1000506
Mfum_670004	411		4830	5716.99		5409	6988.99		2192	4016.78		protein of unknown function		1001136	1001546
Mfum_680001	120		0	0		0	0		2	12.3054		protein of unknown function		1001805	1001924
Mfum_680002	120		1	4.04225		0	0		1	6.15272		protein of unknown function		1001971	1002090
Mfum_680003	99		0	0		2	10.6987		1	7.45785		protein of unknown function		1002333	1002431
Mfum_680004	966	galE	91	45.695		95	52.0814		97	74.1384		UDP-glucose 4-epimerase	EC 5.1.3.2	1002577	1003542
Mfum_680005	906	dppC	70	37.4779		43	25.1349		24	19.5583		ABC-type dipeptide/oligopeptide/nickel transportsystem, permease component		1003546	1004451
Mfum_680006	918		265	140.026		109	62.8811		183	147.183		ABC-type dipeptide/oligopeptide/nickel transportsystem, permease component (modular protein)		1004415	1005332
Mfum_680007	354	rbfA	287	393.263		141	210.937		200	417.134		Ribosome-binding factor A		1005389	1005742
Mfum_680008	2088	infB	4627	1074.91		4955	1256.75		3032	1072.13		Translation initiation factor IF-2		1005773	1007860
Mfum_680009	1257	nusA	2717	1048.48		1709	720.018		1705	1001.47		Transcription elongation factor		1007895	1009151
Mfum_680010	843		416	239.37		234	147.002		362	317.051		conserved protein of unknown function		1009340	1010182
Mfum_680011	927	mviM	352	184.191		247	141.109		260	207.082		Predicted dehydrogenase		1010191	1011117
Mfum_680012	1185	lpxB	576	235.781		757	338.309		412	256.701		Lipid-A-disaccharide synthase	EC 2.4.1.182	1011130	1012314
Mfum_680013	1059		1651	756.234		718	359.058		1359	947.484		conserved protein of unknown function		1012297	1013355
Mfum_680014	615	rpoE	2445	1928.45		2164	1863.45		1401	1681.94		DNA-directed RNA polymerase specialized sigmasubunit		1013540	1014154
Mfum_680015	558		578	502.457		359	340.719		338	447.23		conserved protein of unknown function		1014174	1014731
Mfum_680016	1119	degQ	1199	519.749		870	411.742		1110	732.388		Serine protease Do (Heat-shock protein)		1014709	1015827
Mfum_680017	927	motB	1174	614.318		863	493.023		1211	964.524		Flagellar motor protein		1015883	1016809
Mfum_680018	186	rpsU	213	555.484		47	133.82		57	226.261		30S ribosomal protein S21		1016890	1017075
Mfum_680019	996		338	164.612		181	96.24		265	196.442		Zn-dependent alcohol dehydrogenase (fragment)		1017521	1018516
Mfum_680020	147		0	0		0	0		1	5.02263		protein of unknown function		1020099	1020245
Mfum_680021	192		0	0		0	0		1	3.84545		protein of unknown function		1020258	1020449
Mfum_680022	222		2	4.37		0	0		0	0		protein of unknown function		1020400	1020621
Mfum_680023	2478		781	152.881		488	104.293		645	192.179		Glycosyltransferase		1020953	1023430
Mfum_680024	147		2	6.5996		1	3.60262		4	20.0905		protein of unknown function		1023889	1024035
Mfum_680025	150		16	51.7409		13	45.8974		26	127.977		protein of unknown function		1024215	1024364
Mfum_690001	477		534	543.035		126	139.891		350	541.749		conserved protein of unknown function		1024642	1025118
Mfum_690002	519		220	205.618		53	54.081		145	206.276		conserved exported protein of unknown function		1025183	1025701
Mfum_690003	363		586	783.061		142	207.166		184	374.248		conserved protein of unknown function		1025674	1026036
Mfum_690004	1014		531	254.016		385	201.075		384	279.603		Uncharacterized 37.6 kDa protein in cld5'region		1026502	1027515
Mfum_690005	1488	ubiD	844	275.134		605	215.322		685	339.888		3-polyprenyl-4-hydroxybenzoate decarboxylase		1027512	1028999
Mfum_690006	696		1228	855.843		546	415.451		1469	1558.34		conserved exported protein of unknown function		1029191	1029886
Mfum_690007	285	fixX	74	125.948		1570	2917.37		52	134.712		Ferredoxin-like protein		1030439	1030723
Mfum_690008	1299	fixC	271	101.196		8908	3631.68		176	100.035		Protein fixC		1030720	1032018
Mfum_690009	1125	fixB	188	81.0607		6465	3043.35		105	68.9105		Protein fixB		1032015	1033139
Mfum_690010	840	fixA	104	60.0563		5251	3310.54		83	72.9537		Protein fixA		1033222	1034061
Mfum_690011	408	nifW	52	61.8227		1741	2259.83		24	43.431		Nitrogenase-stabilizing/protective protein nifW		1034074	1034481
Mfum_690012	873		180	100.015		2997	1818.06		142	120.094		conserved protein of unknown function		1034594	1035466
Mfum_690013	225		44	94.8582		641	1508.73		23	75.4734		conserved protein of unknown function		1035456	1035680
Mfum_690014	1149	wecE	137	57.837		1054	485.799		75	48.1936		Pyridoxal phosphate-dependent enzyme		1035694	1036842
Mfum_690015	210		71	164		898	2264.61		26	91.4119		Nitrogen fixation protein FixU		1036876	1037085
Mfum_690017	402	erpA	40	48.2657		3054	4023.27		19	34.896		putative iron-sulfur cluster insertion proteinerpA		1037630	1038031
Mfum_690018	1590	nifA	403	122.946		3244	1080.49		235	109.124		Nif-specific regulatory protein		1038196	1039785
Mfum_690019	858	sseA	501	283.24		2520	1555.43		312	268.482		putative thiosulfate sulfurtransferase sseA	EC 2.8.1.1	1040181	1041038
Mfum_690020	594		80	65.3294		303	270.142		18	22.3735		NifQ family protein		1041073	1041666
Mfum_690022	1167	nifS	223	92.6913		1766	801.413		138	87.3086		Cysteine desulfurase		1041709	1042875
Mfum_690023	282		92	158.25		731	1372.79		19	49.7454		NifZ domain		1042850	1043131
Mfum_690024	822		149	87.9264		2924	1883.83		68	61.0781		FeS4 cluster protein and leucine rich repeats		1043109	1043930
Mfum_690025	516		83	78.0249		1969	2020.84		25	35.7716		conserved protein of unknown function		1043927	1044442
Mfum_690026	342	sufA	28	39.7134		1486	2301.07		10	21.5885		Fe-S cluster assembly scaffold protein SufA		1044519	1044860
Mfum_690027	225	frxA	52	112.105		3353	7892.01		14	45.9403		Ferredoxin-like protein in nif region		1044863	1045087
Mfum_690029	1569	nifB	61	18.8587		9825	3316.24		30	14.1171		FeMo cofactor biosynthesis protein nifB		1045116	1046684
Mfum_690030	1653		107	31.399		58	18.582		79	35.286		Mercuric ion reductase, contains HMA domain		1047039	1048691
Mfum_690031	420	cueR	237	273.718		56	70.6114		159	279.509		Copper resistance operon regulatory protein		1048818	1049237
Mfum_690032	579	PPA	6595	5525.11		3039	2779.64		1773	2260.89		Soluble inorganic pyrophosphatase	EC 3.6.1.1	1049364	1049942
Mfum_690033	192		2	5.05282		12	33.0991		4	15.3818		protein of unknown function		1050319	1050510
Mfum_690034	471		103	106.077		2418	2718.77		73	114.433		conserved protein of unknown function		1050857	1051327
Mfum_690035	399	nifX	82	99.6887		2133	2831.09		14	25.9062		Protein nifX		1051332	1051730
Mfum_690036	1344	nifN	176	63.5211		9331	3676.76		95	52.1883		Nitrogenase iron-molybdenum cofactor biosynthesisprotein nifN		1051734	1053077
Mfum_690037	1380	nifE	220	77.3301		13994	5370.31		126	67.4124		Nitrogenase iron-molybdenum cofactor biosynthesisprotein nifE		1053093	1054472
Mfum_690038	1581	nifK	114	34.9766		9996	3348.35		72	33.624		Nitrogenase molybdenum-iron protein beta chain	EC 1.18.6.1	1054515	1056095
Mfum_690039	1476	nifD	265	87.0892		40020	14359.1		129	64.5286		Nitrogenase molybdenum-iron protein alpha chain	EC 1.18.6.1	1056139	1057614
Mfum_690040	894	nifH	128	69.4508		38238	22651.3		97	80.1093		Nitrogenase iron protein	EC 1.18.6.1	1057727	1058620
Mfum_690042	1161	leuA	300	125.341		626	285.548		200	127.188		Homocitrate/citramalate synthase		1058958	1060118
Mfum_690043	720	cysH	297	200.092		260	191.239		548	561.949		Phosphoadenosine phosphosulfate reductase	EC 1.8.4.8	1060144	1060863
Mfum_690044	804	cysH	1420	856.717		1275	839.828		1882	1728.27		Sulfate adenylyltransferase subunit 2		1060933	1061736
Mfum_690045	1917	cysN	2086	527.834		714	197.248		2512	967.489		Sulfate adenylyltransferase subunit 1 andadenylylsulfate kinase		1061783	1063699
Mfum_690046	399	moaE	245	297.85		198	262.802		311	575.488		Molybdopterin converting factor, large subunit		1064445	1064843
Mfum_690047	279		259	450.298		171	324.585		287	759.497		Molybdopterin converting factor, small subunit(fragment)		1064848	1065126
Mfum_690048	1011	moaA	1504	721.608		1624	850.69		989	722.26		Molybdenum cofactor biosynthesis enzyme		1065138	1066148
Mfum_690049	381		375	477.432		373	518.466		255	494.156		conserved protein of unknown function		1066164	1066544
Mfum_690050	2538	pqqF	2759	527.309		1623	338.66		2534	737.163		putative coenzyme PQQ synthesis protein F		1066582	1069119
Mfum_690051	492		2074	2044.79		1722	1853.55		1334	2001.89		conserved protein of unknown function		1069158	1069649
Mfum_690052	861	potD	576	324.507		410	252.184		327	280.41		Spermidine/putrescine-binding periplasmicprotein		1070054	1070914
Mfum_690053	1263	lpxK	1356	520.788		611	256.197		1080	631.348		Tetraacyldisaccharide-1-P 4'-kinase		1071036	1072298
Mfum_690054	1026	rfaF	266	125.759		142	73.2955		283	203.652		ADP-heptose:LPS heptosyltransferase		1072273	1073298
Mfum_690055	1635	mviN	343	101.761		357	115.634		432	195.081		putative Uncharacterized membrane protein,virulence factor		1073303	1074937
Mfum_690056	951		710	362.145		255	142.559		574	451.07		conserved protein of unknown function		1074981	1075931
Mfum_690057	582		92	76.6778		73	66.4257		120	157.307		conserved protein of unknown function		1075852	1076433
Mfum_690058	144		0	0		0	0		1	5.12727		protein of unknown function		1076669	1076812
Mfum_690059	579	pyrE	295	247.143		219	200.31		268	341.747		Orotate phosphoribosyltransferase		1077887	1078465
Mfum_690060	858		401	226.705		231	142.581		221	190.175		conserved exported protein of unknown function		1078543	1079400
Mfum_690061	1374	manB	1503	530.612		1168	450.187		1134	609.361		Phosphoglucosamine mutase	EC 5.4.2.10	1079453	1080826
Mfum_690062	237		50	102.336		11	24.5799		36	112.151		protein of unknown function		1080837	1081073
Mfum_690063	222		39	85.2151		57	135.975		59	196.222		protein of unknown function		1081253	1081474
Mfum_690064	744		288	187.769		260	185.07		211	209.391		conserved membrane protein of unknown function		1081716	1082459
Mfum_690066	864	folP	355	199.306		265	162.431		276	235.854		7,8-dihydropteroate synthase		1082456	1083319
Mfum_690067	1887	pol	1250	321.324		1199	336.499		847	331.406		DNA polymerase IV fused to PHP phosphatase		1083684	1085570
Mfum_690068	1359	hemL	796	284.118		968	377.218		609	330.862		Glutamate-1-semialdehyde 2,1-aminomutase	EC 5.4.3.8	1085663	1087021
Mfum_690069	1803		939	252.624		451	132.47		666	272.726		SpoIVB-like peptidase, S55 family		1087018	1088820
Mfum_690070	1032	mauG	1261	592.707		698	358.189		1590	1137.54		Cytochrome c peroxidase		1088975	1090006
Mfum_690071	2160		1082	242.984		575	140.978		602	205.774		conserved protein of unknown function		1090170	1092329
Mfum_690072	189		74	189.922		27	75.6551		12	46.8779		protein of unknown function		1092478	1092666
Mfum_690073	234		6	12.4377		2	4.52637		2	6.31048		protein of unknown function		1093753	1093986
Mfum_690074	303		102	163.291		25	43.6952		57	138.893		Glycosyltransferase (fragment)		1094377	1094679
Mfum_690076	1023		677	321.01		550	284.724		540	389.733		putative SAM-dependent methyltransferase		1094877	1095899
Mfum_690077	942		111	57.158		15	8.4329		32	25.0812		protein of unknown function		1095961	1096902
Mfum_690078	168		1	2.88732		6	18.9138		11	48.3428		protein of unknown function		1097877	1098044
Mfum_700001	1230	rfaG	488	192.451		324	139.501		275	165.073		Glycosyltransferase		1099031	1100260
Mfum_700002	1479		237	77.7293		235	84.1465		222	111.323		putative Lipid A core-O-antigen ligase or relatedenzyme		1100297	1101775
Mfum_700003	1182		73	29.9578		37	16.5776		59	36.8539		putative Rhs family protein fused to TPRrepeats		1101717	1102898
Mfum_700004	2322	gumC	1286	268.648		1127	257.038		942	299.528		Capsular polysaccharide synthesis enzyme cpsDfused to Mrp family ATPase		1102956	1105277
Mfum_700005	1137	wza	618	263.653		992	462.049		558	362.345		Periplasmic protein involved in polysaccharideexport, contains SLBB domain of b-grasp fold		1105348	1106484
Mfum_700006	1047		7398	3427.46		10982	5554.83		6714	4734.6		conserved exported protein of unknown function		1106497	1107543
Mfum_700007	1416	wcaJ	161	55.1528		234	87.5163		106	55.2702		Sugar transferase, WcaJ family		1107677	1109092
Mfum_700009	216		1	2.2457		1	2.45179		3	10.2545		protein of unknown function		1110280	1110495
Mfum_700010	171		9	25.53		13	40.2609		37	159.755		protein of unknown function		1112122	1112292
Mfum_700011	1272		1164	443.885		474	197.346		1080	626.881		protein of unknown function		1112993	1114264
Mfum_700012	1887		451	115.934		280	78.5819		398	155.726		putative Adenosine deaminase	EC 3.5.4.4	1114274	1116160
Mfum_700013	210		52	120.113		16	40.3494		54	189.855		protein of unknown function		1116439	1116648
Mfum_700014	2997		922	149.228		636	112.385		1244	306.466		protein of unknown function		1118023	1121019
Mfum_700015	1299		668	249.443		741	302.096		1809	1028.2		protein of unknown function		1121016	1122314
Mfum_700016	951		400	204.025		301	167.619		503	390.513		protein of unknown function		1122412	1123362
Mfum_700017	366		118	156.389		47	68.0069		151	304.61		conserved protein of unknown function		1123355	1123720
Mfum_700018	1416		636	217.871		606	226.645		793	413.484		protein of unknown function		1123730	1125145
Mfum_700019	480		87	87.919		32	35.3057		124	190.734		protein of unknown function		1125185	1125664
Mfum_700020	150		45	145.521		10	35.3057		23	113.21		protein of unknown function		1125746	1125895
Mfum_700021	1233		150	59.011		58	24.9116		104	62.2757		protein of unknown function		1125968	1127200
Mfum_700022	954		343	174.402		614	340.845		401	310.345		protein of unknown function		1127193	1128146
Mfum_700023	1113		162	70.6033		77	36.638		111	73.6337		exported protein of unknown function		1128148	1129260
Mfum_700024	1008		56	26.9484		41	21.5407		46	33.6935		conserved protein of unknown function		1129389	1130396
Mfum_700025	378		20	25.6651		12	16.8122		24	46.8779		protein of unknown function		1130402	1130779
Mfum_700026	312		1058	1644.89		1883	3196.19		2793	6661.51		protein of unknown function		1131044	1131355
Mfum_700027	117		67	277.775		59	267.056		178	1123.27		protein of unknown function		1131993	1132109
Mfum_700028	144		120	404.225		74	272.148		624	3225.05		protein of unknown function		1132139	1132282
Mfum_700029	159		170	518.629		83	276.45		513	2386.79		protein of unknown function		1132325	1132483
Mfum_700030	222		471	1029.14		1425	3399.37		1579	5324.6		protein of unknown function		1132573	1132794
Mfum_700031	135		55	197.621		50	196.143		143	787.548		protein of unknown function		1132877	1133011
Mfum_700032	213		10	22.7733		6	14.9179		21	72.7928		protein of unknown function		1133394	1133606
Mfum_700033	165		2	5.87964		1	3.20961		18	80.5447		protein of unknown function		1133863	1134027
Mfum_700034	1650		891	261.938		654	209.909		1424	637.198		protein of unknown function		1134691	1136340
Mfum_700035	531		112	102.312		157	156.582		195	271.137		protein of unknown function		1136477	1137007
Mfum_700036	372		4	5.21581		16	22.7779		37	73.4357		protein of unknown function		1137062	1137433
Mfum_700037	150		3	9.70141		0	0		5	24.6109		transposase (fragment)		1137483	1137632
Mfum_700038	180		7	18.8639		2	5.88429		13	53.3236		protein of unknown function		1137717	1137896
Mfum_700039	711	smtA	224	152.821		116	86.4022		183	190.033		SAM-dependent methyltransferase		1138112	1138822
Mfum_700040	744	qscR	475	309.689		220	156.598		396	392.98		Dihydrodipicolinate reductase 2	EC 1.3.1.26	1138841	1139584
Mfum_700041	906	dapA	741	396.73		396	231.475		518	422.134		Dihydrodipicolinate synthase	EC 4.2.1.52	1139592	1140497
Mfum_700042	822	dapF	1632	963.06		1432	922.588		1170	1050.9		Diaminopimelate epimerase	EC 5.1.1.7	1140511	1141332
Mfum_700043	672	hisH	544	392.676		339	267.157		186	204.358		Imidazole glycerol phosphate synthase subunithisH	EC 2.4.2.-	1141391	1142062
Mfum_700044	720	hisA	368	247.925		166	122.099		354	363.011		1-(5-phosphoribosyl)-5-[(5-phosphoribosylamino)methylideneamino] imidazole-4-carboxamide isomerase	EC 5.3.1.16	1142070	1142789
Mfum_700045	2406	cirA	191	38.5073		178	39.1797		206	63.215		Outer membrane receptor protein, mostly Fetransport		1143034	1145439
Mfum_700046	1059		130	59.546		97	48.5079		115	80.1771		Calcineurin-like phosphohydrolase		1145458	1146516
Mfum_700047	471		168	173.019		106	119.185		184	288.433		DoxX family protein		1146606	1147076
Mfum_700048	3234	carB	2634	395.076		1633	267.413		2207	503.861		Carbamoyl-phosphate synthase large chain	EC 6.3.5.5	1147086	1150319
Mfum_700049	1110		1892	826.805		969	462.314		1121	745.643		Radical SAM domain protein		1150416	1151525
Mfum_700050	741		522	341.71		334	238.707		431	429.445		Predicted periplasmic solute-binding protein		1151522	1152262
Mfum_700051	2295	secD	2009	424.622		1392	321.213		1465	471.307		Preprotein translocase subunit SecD		1152278	1154572
Mfum_700052	423	yajC	922	1057.29		607	759.949		796	1389.38		Preprotein translocase subunit YajC		1154687	1155109
Mfum_700053	1143	tgt	736	312.346		303	140.389		337	217.687		Queuine tRNA-ribosyltransferase	EC 2.4.2.29	1155132	1156274
Mfum_700054	132		56	205.787		8	32.0961		29	162.208		protein of unknown function		1156359	1156490
Mfum_700055	1029	galT	343	161.69		110	56.6127		338	242.521		Galactose-1-phosphate uridylyltransferase	EC 2.7.7.12	1156499	1157527
Mfum_700056	2157		1361	306.064		780	191.505		1023	350.508		Alpha-amylase/alpha-mannosidase		1157572	1159728
Mfum_700057	2043		769	182.584		231	59.8798		386	139.498		Alpha-amylase/alpha-mannosidase		1159716	1161758
Mfum_700059	420		14813	17108		5197	6552.99		7526	13230.1		conserved exported protein of unknown function		1161799	1162218
Mfum_700060	243		22	43.9158		5	10.8968		7	21.2687		protein of unknown function		1162485	1162727
Mfum_700061	1128		480	206.413		428	200.942		232	151.854		protein of unknown function		1162853	1163980
Mfum_700062	615		100	78.8733		36	31.0001		44	52.8234		protein of unknown function		1164086	1164700
Mfum_700063	450		197	212.353		119	140.046		240	393.774		conserved protein of unknown function		1164799	1165248
Mfum_700064	792	cyoA	2556	1565.45		2541	1699.09		5513	5139.39		Cytochrome c oxidase subunit 2	EC 1.9.3.1	1165338	1166129
Mfum_700065	285		570	970.141		308	572.324		1107	2867.82		conserved protein of unknown function		1166139	1166423
Mfum_700066	360		1125	1515.85		587	863.519		593	1216.19		conserved protein of unknown function		1166489	1166848
Mfum_700067	297		191	311.948		104	185.444		221	549.395		Predicted small integral membrane protein		1167031	1167327
Mfum_700068	792	cyoC	1215	744.142		1405	939.48		1826	1702.25		Heme/copper-type cytochrome oxidase, subunit 3		1167364	1168155
Mfum_700069	1848	cyoB	2488	653.06		1228	351.911		2520	1006.81		Heme/copper-type cytochrome oxidase, subunit 1		1168211	1170058
Mfum_700070	639	cccA	358	271.761		267	221.282		368	425.202		Cytochrome c family protein		1170193	1170831
Mfum_700071	597	ccoO	438	355.881		279	247.495		356	440.275		Cbb3-type cytochrome oxidase, cytochrome csubunit		1170828	1171424
Mfum_700072	1446	ccoN	398	133.512		339	124.156		332	169.519		Cbb3-type cytochrome oxidase, subunit 1		1171451	1172896
Mfum_700073	372		231	301.213		492	700.42		159	315.575		conserved protein of unknown function		1172910	1173281
Mfum_700074	1203		583	235.076		526	231.556		517	317.302		conserved membrane protein of unknown function		1173303	1174505
Mfum_700075	618	cccA	377	295.909		311	266.507		365	436.067		Cytochrome c family protein		1174502	1175119
Mfum_700076	597		353	286.817		210	186.286		209	258.476		conserved protein of unknown function		1175124	1175720
Mfum_700077	1443		571	191.944		412	151.205		666	340.766		Polysulphide reductase		1175710	1177152
Mfum_700078	3138	hybA	1823	281.798		1449	244.541		1906	448.455		Anaerobic dehydrogenase and Fe-S-cluster domain		1177159	1180296
Mfum_700079	657		755	557.425		424	341.772		472	530.426		Cytochrome c3		1180373	1181029
Mfum_tRNA37	72		1	6.73709		0	0		13	133.309		Met tRNA		1181167	1181238
Mfum_700080	162		16	47.9082		8	26.1524		9	41.0181		protein of unknown function		1181629	1181790
Mfum_tRNA10	74		0	0		0	0		6	59.8643		Pro tRNA		1182257	1182330
Mfum_700081	642		201	151.868		87	71.7663		201	231.158		conserved protein of unknown function		1182352	1182993
Mfum_700082	375		472	610.542		106	149.696		248	488.28		conserved protein of unknown function		1183049	1183423
Mfum_700083	1008		1400	673.709		419	220.135		602	440.945		Radical SAM superfamily enzyme		1183440	1184447
Mfum_700084	276		590	1036.93		285	546.855		674	1803.02		Sec-independent protein translocase protein tatA/Ehomolog (modular protein)		1184654	1184929
Mfum_700085	360		17	22.9061		6	8.82643		14	28.7127		protein of unknown function		1185040	1185399
Mfum_700086	936		707	366.394		642	363.242		913	720.184		conserved protein of unknown function		1186097	1187032
Mfum_700087	1755	ispG	3100	856.82		2499	754.094		3136	1319.31		4-hydroxy-3-methylbut-2-en-1-yl diphosphatesynthase	EC 1.17.7.1	1187544	1189298
Mfum_700088	1437		1353	456.716		1295	477.254		1348	692.599		Predicted membrane-associated Zn-dependentprotease		1189318	1190754
Mfum_700089	1155	dxr	1331	558.986		604	276.944		1701	1087.35		1-deoxy-D-xylulose 5-phosphate reductoisomerase	EC 1.1.1.267	1190797	1191951
Mfum_700090	363	rplT	1705	2278.36		928	1353.87		1506	3063.14		50S ribosomal protein L20		1191984	1192346
Mfum_700091	618	infC	2192	1720.51		1458	1249.41		1748	2088.34		Translation initiation factor IF-3		1192637	1193254
Mfum_700092	1848	thrS	2555	670.647		1627	466.253		1982	791.863		Threonyl-tRNA synthetase	EC 6.1.1.3	1193271	1195118
Mfum_700094	840	lgt	200	115.493		71	44.7626		176	154.697		Prolipoprotein diacylglyceryl transferase	EC 2.4.99.-	1195224	1196063
Mfum_700095	177		1431	3921.67		439	1313.49		1375	5735.59		exported protein of unknown function		1196262	1196438
Mfum_700096	1590		1720	524.73		919	306.094		1611	748.078		Uncharacterized AIPM/Hcit synthase familytransferase aq_356	EC 2.3.3.-	1196597	1198186
Mfum_700097	339		1436	2054.75		900	1405.98		1170	2548.21		Ribosome-associated protein Y (PSrp-1)		1198285	1198623
Mfum_700098	1731		1557	436.311		1151	352.139		856	365.111		Oligoendopeptidase F		1198773	1200503
Mfum_700099	2415	rfaG	1602	321.773		997	218.632		1135	346.998		PHP family phosphoesterase fused toglycosyltransferase		1200517	1202931
Mfum_700100	750		254	164.277		166	117.215		85	83.677		Predicted deacetylase		1202909	1203658
Mfum_700101	726	wecD	267	178.394		192	140.056		130	132.207		Acetyltransferase, GNAT family		1203691	1204416
Mfum_700102	1233	rfaG	998	392.62		539	231.506		563	337.127		Glycosyltransferase		1204400	1205632
Mfum_700103	123		3	11.831		1	4.30558		5	30.0133		protein of unknown function		1206090	1206212
Mfum_700104	123		5	19.7183		2	8.61115		4	24.0106		protein of unknown function		1206180	1206302
Mfum_tRNA36	86		9	50.7632		1	6.15797		30	257.556		Leu tRNA		1206739	1206824
Mfum_700105	480		64	64.6761		15	16.5496		26	39.9927		putative Cytochrome c, class I		1206947	1207426
Mfum_700106	543	mauA	50	44.6658		25	24.3824		74	100.619		Methylamine dehydrogenase small subunit		1207499	1208041
Mfum_700107	657	mauD	78	57.5883		44	35.4669		95	106.76		Methylamine utilization protein		1208038	1208694
Mfum_700108	543		82	73.2519		84	81.9249		40	54.3887		putative Methylamine utilisation protein MauE		1208687	1209229
Mfum_700109	996	mauB	451	219.645		375	199.392		227	168.273		Methylamine dehydrogenase heavy chain M		1209235	1210230
Mfum_700110	594		2947	2406.57		4532	4040.54		627	779.345		conserved protein of unknown function		1210624	1211217
Mfum_700111	384		537	678.341		241	332.37		580	1115.18		Uncharacterized enzyme of heme biosynthesis(fragment)		1211267	1211650
Mfum_700112	441		470	516.969		248	297.817		308	515.657		conserved protein of unknown function		1211785	1212225
Mfum_700113	1995	amyA	1211	294.446		656	174.14		868	321.237		Glycosidase		1212404	1214398
Mfum_700114	1584	ble	160	48.997		110	36.7768		140	65.2561		Uncharacterized domain involved in trehalosebiosynthesis		1214391	1215974
Mfum_700115	993		476	232.521		493	262.926		345	256.518		putative NADP-dependent oxidoreductase		1216050	1217042
Mfum_700116	1437		68	22.9539		49	18.0583		54	27.7451		conserved protein of unknown function		1217097	1218533
Mfum_700117	999	glk	287	139.355		174	92.2402		150	110.86		Glucokinase		1218611	1219609
Mfum_700118	1014	smtA	680	325.294		567	296.129		340	247.565		SAM-dependent methyltransferase		1219613	1220626
Mfum_700119	693	tonB	583	408.075		577	440.939		250	266.352		Periplasmic protein TonB		1220681	1221373
Mfum_700120	387		209	261.963		130	177.897		48	91.5754		conserved protein of unknown function		1221462	1221848
Mfum_700121	555	slp	186	162.564		87	83.0162		178	236.797		Starvation-inducible outer membrane lipoprotein		1222057	1222611
Mfum_700123	1065	splB	622	283.299		176	87.5184		397	275.226		DNA repair photolyase		1223166	1224230
Mfum_700124	1017	lysR	4323	2061.91		3108	1618.44		1600	1161.58		Transcriptional regulator, LysR/CysB family		1224248	1225264
Mfum_700125	411		249	293.875		146	188.125		416	747.309		conserved exported protein of unknown function		1225720	1226130
Mfum_700127	2448	lonB	2174	430.777		1412	305.464		1771	534.141		ATP-dependent protease La Type II		1226235	1228682
Mfum_700128	804		246	148.417		70	46.1082		211	193.765		UspA family protein		1228672	1229475
Mfum_700129	2466	rfaG	2668	524.805		1011	217.117		1584	474.254		Glycosyltransferase		1229583	1232048
Mfum_700130	1140	thiH	324	137.862		184	85.477		327	211.783		Thiamine biosynthesis enzyme ThiH		1232444	1233583
Mfum_700131	231	thiS	36	75.5954		7	16.0481		16	51.1395		Sulfur transfer protein involved in thiaminebiosynthesis		1233538	1233768
Mfum_700132	1155	purK	757	317.921		1208	553.887		620	396.331		Phosphoribosylaminoimidazole carboxylase (NCAIRsynthetase)		1233794	1234948
Mfum_700133	504	purE	300	288.732		234	245.879		344	503.937		N5-carboxyaminoimidazole ribonucleotide mutase	EC 5.4.99.18	1234955	1235458
Mfum_700134	594	dfp	304	248.252		119	106.095		329	408.939		Phosphopantothenoylcysteinesynthetase/decarboxylase		1235455	1236048
Mfum_700135	624		341	265.079		247	209.628		280	331.3		Guanylate kinase	EC 2.7.4.8	1236287	1236910
Mfum_700137	147		45	148.491		52	187.336		62	311.403		protein of unknown function		1237428	1237574
Mfum_700138	1221	trpB	1615	641.596		1150	498.791		1150	695.394		Tryptophan synthase beta chain 1	EC 4.2.1.20	1237697	1238917
Mfum_700139	654	trpF	378	280.362		153	123.894		411	463.994		N-(5'-phosphoribosyl)anthranilate isomerase	EC 5.3.1.24	1238890	1239543
Mfum_700140	828	trpC	1093	640.316		749	479.058		1064	948.768		Indole-3-glycerol phosphate synthase	EC 4.1.1.48	1239563	1240390
Mfum_700141	1929	nrfG	2304	579.369		2085	572.414		1760	673.642		TPR repeats containing protein		1240575	1242503
Mfum_700142	1314		199	73.462		86	34.6609		157	88.2171		Permease of the major facilitator superfamily		1243064	1244377
Mfum_700143	1302		223	83.0804		130	52.8772		89	50.4693		Permease of the major facilitator superfamily		1244492	1245793
Mfum_700144	150		38	122.885		25	88.2643		41	201.809		protein of unknown function		1247167	1247316
Mfum_700145	3228		449	67.4711		411	67.4287		298	68.1603		putative silver efflux pump		1247309	1250536
Mfum_700146	1422		756	257.886		301	112.099		489	253.897		conserved membrane protein of unknown function		1250839	1252260
Mfum_700147	585		550	456.049		167	151.181		340	429.113		conserved exported protein of unknown function		1252264	1252848
Mfum_tRNA35	89		76	414.218		71	422.479		34	282.057		Ser tRNA		1253013	1253101
Mfum_700148	456	ptsN	163	173.391		192	222.984		109	176.486		Phosphotransferase systemmannitol/fructose-specific IIA domain (Ntr-type)		1253212	1253667
Mfum_700149	273		109	193.673		92	184.288		103	302.903		protein of unknown function		1253811	1254083
Mfum_700150	852		555	318.256		473	295.872		597	526.881		protein of unknown function		1253969	1254820
Mfum_700151	870	nadF	545	303.866		336	204.53		497	421.78		putative inorganic polyphosphate/ATP-NAD kinase	EC 2.7.1.23	1255083	1255952
Mfum_700153	912	rbsK	231	122.863		183	106.266		394	318.97		Sugar kinase, ribokinase family		1256141	1257052
Mfum_700154	1038		180	84.1163		129	65.8156		98	69.7071		protein of unknown function		1257104	1258141
Mfum_700155	414		75	87.8751		124	158.62		61	108.787		exported protein of unknown function		1258388	1258801
Mfum_700157	2484	cirA	167	32.6114		70	14.9239		127	37.7486		Outer membrane receptor protein, mostly Fetransport		1258933	1261416
Mfum_700158	957	smtA	365	185.006		300	166.014		262	202.133		SAM-dependent methyltransferase		1261657	1262613
Mfum_700159	2103		735	169.532		672	169.226		440	154.476		Putative glycosyl transferase, family 2(fragment)		1262654	1264756
Mfum_710001	126		2	7.69953		1	4.20306		2	11.7195		protein of unknown function		1265022	1265147
Mfum_710002	1224	kefB	79	31.3077		50	21.6334		49	29.5572		Na+/H+ antiporter		1265356	1266579
Mfum_710003	1137	nemA	919	392.067		750	349.331		501	325.331		N-ethylmaleimide reductase	EC 1.-.-.-	1267011	1268147
Mfum_710004	672		188	135.704		112	88.2643		72	79.1064		Glutamine amidotransferase		1268162	1268833
Mfum_710005	2001	hyfB	845	204.84		516	136.565		506	186.703		Formate hydrogenlyase subunit 3		1269271	1271271
Mfum_710006	951	hycD	351	179.032		286	159.266		365	283.375		Formate hydrogenlyase subunit 4		1271268	1272218
Mfum_710007	663	hyfA	194	141.936		339	270.784		180	201.564		Formate hydrogenlyase membrane component		1272215	1272877
Mfum_710008	1479	hyfF	197	64.6105		184	65.8849		235	117.314		Hydrogenase-4 component F homolog	EC 1.-.-.-	1272831	1274309
Mfum_710009	1533	hycE	608	192.383		638	220.402		481	231.66		putative formate hydrogenlyase		1274314	1275846
Mfum_710010	537	hycG	137	123.752		122	120.316		108	148.49		Formate hydrogenlyase subunit 7		1275836	1276372
Mfum_710011	177		5	13.7026		1	2.99201		7	29.1994		protein of unknown function		1277271	1277447
Mfum_710012	1242		53	20.6995		28	11.9391		15	8.91699		conserved protein of unknown function		1277577	1278818
Mfum_710013	345		1627	2287.56		21079	32356.9		6263	13403.3		conserved protein of unknown function		1278983	1279327
Mfum_710014	393		227	280.181		2572	3465.89		1078	2025.23		conserved protein of unknown function		1279422	1279814
Mfum_710015	192		102	257.694		336	926.775		293	1126.72		protein of unknown function		1279884	1280075
Mfum_710016	390		209	259.948		1678	2278.58		1189	2250.95		protein of unknown function		1280126	1280515
Mfum_710017	468		70	72.5533		151	170.871		303	478.019		Serine kinase of the HPr protein, regulatescarbohydrate metabolism (fragment)		1280522	1280989
Mfum_710018	1017		75	35.7722		99	51.5526		189	137.211		Radical SAM superfamily enzyme		1280992	1282008
Mfum_710019	306		20	31.704		15	25.9601		23	55.4951		Coenzyme PQQ synthesis protein D		1282024	1282329
Mfum_710020	2130	acrA	278	63.3097		263	65.3902		188	65.1669		Membrane-fusion protein		1282369	1284498
Mfum_710021	909	acrA	459	244.937		477	277.901		342	277.786		Membrane-fusion protein		1284582	1285490
Mfum_710022	2172		368	82.1851		236	57.5425		210	71.3852		Membrane-fusion protein , contains peptidasefamily M50 domain		1285891	1288062
Mfum_710023	1518		246	78.6083		706	246.303		144	70.0389		conserved protein of unknown function		1288397	1289914
Mfum_710024	912		47	24.9982		119	69.1017		26	21.0488		conserved protein of unknown function		1289920	1290831
Mfum_710025	2400		405	81.8556		505	111.434		130	39.9927		conserved protein of unknown function		1290908	1293307
Mfum_710026	858		138	78.0183		87	53.6993		37	31.8393		putative Transglutaminase-like enzyme, cysteineprotease		1293317	1294174
Mfum_710027	684	spr	210	148.925		136	105.298		127	137.087		Cell wall-associated hydrolase		1294297	1294980
Mfum_710028	153		11	34.8743		4	13.8454		3	14.477		protein of unknown function		1295369	1295521
Mfum_710029	147		1	3.2998		0	0		0	0		protein of unknown function		1295814	1295960
Mfum_710030	774	csgD	38	23.8148		30	20.5266		25	23.8478		Transcriptional regulator LuxR family		1295992	1296765
Mfum_710031	189		3	7.69953		5	14.0102		3	11.7195		protein of unknown function		1296869	1297057
Mfum_710032	681	ompR	520	370.392		83	64.5457		50	54.209		DNA-binding response regulator, OmpR family(REC-wHTH domains)		1297073	1297753
Mfum_720001	306		66	104.623		71	122.878		24	60.3208		protein of unknown function		1298508	1298813
Mfum_720002	621	glpF	196	153.098		74	63.1068		201	238.975		Glycerol uptake facilitator or related permease(Major Intrinsic Protein Family)		1299040	1299660
Mfum_720003	1422	phoD	163	55.6023		121	45.0632		115	59.71		Phosphodiesterase/alkaline phosphatase D		1299754	1301175
Mfum_720004	324		1510	2260.67		3172	5184.71		886	2019		conserved exported protein of unknown function		1301245	1301568
Mfum_720005	1110	dinP	267	116.679		229	109.257		147	97.7784		DNA polymerase IV	EC 2.7.7.7	1301666	1302775
Mfum_720006	117		2	8.2918		0	0		0	0		protein of unknown function		1302936	1303052
Mfum_tRNA34	77		2	12.5992		0	0		2	19.1773		Arg tRNA		1303549	1303625
Mfum_720007	1005	queA	280	135.144		145	76.4079		177	130.034		S-adenosylmethionine:tRNA-ribosyltransferase-isomerase (Queuine synthetase)		1303746	1304750
Mfum_720008	831	phnF	1141	666.023		678	432.081		1337	1187.9		Transcriptional regulator, GntR family		1304897	1305727
Mfum_720009	1728	cysI	1309	367.452		640	196.143		2328	994.69		Sulfite reductase, beta subunit (Hemoprotein)		1305788	1307515
Mfum_720010	444	uspA	564	616.171		594	708.5		388	645.204		Nucleotide-binding protein, UspA family		1307705	1308148
Mfum_720011	582	trxA	802	668.43		425	386.725		287	364.089		Thiol-disulfide isomerase or thioredoxin		1308226	1308807
Mfum_720012	312		59	91.7281		23	39.04		40	94.6573		conserved protein of unknown function		1308848	1309159
Mfum_720013	600	recR	233	188.369		204	180.059		140	172.276		Recombinational DNA repair protein RecR		1309275	1309874
Mfum_720014	309		121	189.947		113	193.667		88	210.268		conserved protein of unknown function		1309893	1310201
Mfum_720015	1779	dnaX	1890	515.336		875	260.476		949	394.272		DNA polymerase III, gamma/tau subunit		1310198	1311976
Mfum_720016	150		87	281.341		37	130.631		52	255.953		protein of unknown function		1312047	1312196
Mfum_720017	489		2327	2308.3		3960	4288.67		1834	2769.1		conserved protein of unknown function		1312225	1312713
Mfum_720018	2166	glyA	2129	476.784		1102	269.438		2165	737.986		Serine hydroxymethyltransferase	EC 2.1.2.1	1312771	1314936
Mfum_720019	834	accD	360	209.383		354	224.788		192	169.974		Acetyl-coenzyme A carboxylase carboxyl transferasesubunit beta	EC 6.4.1.2	1315375	1316208
Mfum_720020	96		3	15.1585		0	0		25	192.273		protein of unknown function		1316224	1316319
Mfum_720021	183		0	0		0	0		3	12.1037		protein of unknown function		1316868	1317050
Mfum_720022	198		1	2.44985		0	0		0	0		protein of unknown function		1317588	1317785
Mfum_720024	177		4	10.962		8	23.9361		2	8.34267		protein of unknown function		1318290	1318466
Mfum_720025	303		173	276.954		91	159.051		77	187.628		exported protein of unknown function		1318792	1319094
Mfum_720026	138		11	38.665		2	7.67516		1	5.35019		protein of unknown function		1319599	1319736
Mfum_720027	264		4	7.34955		3	6.01802		7	19.5768		protein of unknown function		1319888	1320151
Mfum_720028	201		122	296.834		171	455.813		120	451.812		protein of unknown function		1320457	1320657
Mfum_720030	216		0	0		0	0		0	0		protein of unknown function		1322405	1322620
Mfum_720031	738		43	28.2629		39	27.9862		26	26.0115		protein of unknown function		1322665	1323402
Mfum_720032	2823	cirA	171	29.3826		87	16.3209		76	19.877		Outer membrane receptor protein, mostly Fetransport		1323660	1326482
Mfum_720033	588		12	9.8994		1	0.900656		9	11.3009		protein of unknown function		1326499	1327086
Mfum_720034	153		1	3.1704		2	6.92269		3	14.477		protein of unknown function		1327125	1327277
Mfum_720035	699	comFC	116	80.4981		63	47.7309		57	61.2632		Predicted amidophosphoribosyltransferase ComF		1327274	1327972
Mfum_720036	852		195	111.589		96	59.6716		41	35.5298		CAAX amino terminal protease family		1327909	1328760
Mfum_720037	966	accA	450	225.965		343	188.041		290	221.651		Acetyl-coenzyme A carboxylase carboxyl transferasesubunit alpha	EC 6.4.1.2	1328830	1329795
Mfum_720038	435	ribH	91	101.475		47	57.2196		112	190.098		6,7-dimethyl-8-ribityllumazine synthase	EC 2.5.1.9	1329891	1330325
Mfum_720039	444	nusB	395	431.538		410	489.032		71	118.066		N utilization substance protein B homolog		1330659	1331102
Mfum_720040	849	ftsY	496	283.386		246	153.449		332	288.721		Signal recognition particle GTPase FtsY		1331128	1331976
Mfum_720041	1098	ribD	316	139.601		232	111.898		213	143.227		Pyrimidine deaminase and pyrimidine reductase		1331954	1333051
Mfum_720042	564	hpt	102	87.7255		85	79.8135		30	39.2727		Hypoxanthine-guanine phosphoribosyltransferase		1333048	1333611
Mfum_720043	582		100	83.3454		90	81.8947		74	93.8766		Predicted membrane protein (modular protein)		1333736	1334317
Mfum_720044	1584	lnt	85	26.0297		59	19.7257		49	22.8397		Apolipoprotein N-acyltransferase		1334339	1335922
Mfum_720045	1527	ppiD	867	275.413		571	198.031		553	267.384		Peptidyl-prolyl cis-trans isomerase		1336042	1337568
Mfum_720046	1110		619	270.503		872	416.035		345	229.48		Predicted permease		1337575	1338684
Mfum_720047	591	gmhA	305	250.332		207	185.489		154	192.39		Phosphoheptose isomerase		1339201	1339791
Mfum_720048	447	accB	353	383.065		136	161.127		282	465.79		Biotin carboxyl carrier protein		1339822	1340268
Mfum_720049	198		29	71.0457		31	82.915		37	137.97		protein of unknown function		1340705	1340902
Mfum_720050	861	holB	416	234.366		365	224.505		254	217.811		ATPase involved in DNA replication HolB		1340945	1341805
Mfum_720051	642	tmk	199	150.357		125	103.113		136	156.406		Thymidylate kinase	EC 2.7.4.9	1341789	1342430
Mfum_720052	1407	cysS	695	239.605		487	183.304		449	235.614		Cysteinyl-tRNA synthetase	EC 6.1.1.16	1342418	1343824
Mfum_720053	1422	lpd	356	121.438		112	41.7114		199	103.324		Pyruvate/2-oxoglutarate dehydrogenase complex,dihydrolipoamide dehydrogenase (E3) component or relatedenzyme		1343868	1345289
Mfum_720054	693		171	119.693		80	61.1355		56	59.6628		HAD family hydrolase		1345330	1346022
Mfum_720055	783	fabI	446	276.298		420	284.069		265	249.881		Enoyl-[acyl-carrier-protein] reductase (NADH)		1346056	1346838
Mfum_720056	180		5	13.4742		7	20.595		7	28.7127		protein of unknown function		1346958	1347137
Mfum_720057	312		0	0		0	0		2	4.73286		protein of unknown function		1347539	1347850
Mfum_720058	375		2	2.58704		2	2.82446		4	7.87548		transposase (fragment)		1347795	1348169
Mfum_720059	126		0	0		1	4.20306		0	0		protein of unknown function		1348162	1348287
Mfum_730001	342		443	628.322		104	161.044		728	1597.55		protein of unknown function		1348512	1348853
Mfum_730002	1938		1601	400.721		1292	353.057		1320	502.885		UDP-N-acetylglucosamine:LPS N-acetylglucosaminetransferase fused to PHP family phosphoesterase		1349506	1351443
Mfum_730003	990	birA	243	119.063		266	142.293		343	255.804		Biotin-(Acetyl-CoA carboxylase) ligase		1351451	1352440
Mfum_730004	816	gloB	1060	630.116		520	337.481		505	456.93		Zn-dependent hydrolase, glyoxylase family		1352822	1353637
Mfum_730005	441	phyH	5618	6179.42		2889	3469.33		6419	10746.8		Phytanoyl-CoA dioxygenase		1353730	1354170
Mfum_730006	978	lraI	209	103.66		136	73.6438		106	80.0231		ABC-type Mn2+/Zn2+ transport system, periplasmiccomponent		1354279	1355256
Mfum_730007	762	znuC	90	57.2918		75	52.1246		45	43.602		ABC-type Mn2+/Zn2+ transport system, ATPasecomponent		1355237	1355998
Mfum_730008	867	znuB	123	68.8162		74	45.2011		83	70.6818		ABC-type Mn2+/Zn2+ transport system, permeasecomponent		1356006	1356872
Mfum_730009	630	gph	107	82.385		47	39.5088		50	58.5974		Phosphoglycolate phosphatase		1356869	1357498
Mfum_730010	1044		273	126.843		50	25.3633		208	147.1		3-isopropylmalate dehydrogenase		1357533	1358576
Mfum_730011	1836	metF	708	187.053		541	156.049		296	119.033		Methylenetetrahydrofolate reductase	EC 1.5.1.20	1358605	1360440
Mfum_730012	1299	htpX	492	183.722		368	150.029		524	297.832		CAAX family Zn-dependent protease		1360437	1361735
Mfum_730014	618		142	111.456		236	202.237		107	127.833		conserved exported protein of unknown function		1361890	1362507
Mfum_730015	1140	dsbG	265	112.758		143	66.4305		115	74.4803		Protein-disulfide isomerase		1362545	1363684
Mfum_730016	798		108	65.6486		110	73.0006		55	50.8872		PIN-domain and Zn ribbon		1363681	1364478
Mfum_730017	810		295	176.661		259	169.337		149	135.816		Hydrogenase expression/formation protein hoxQ		1364714	1365523
Mfum_730018	1530	mdoG	364	115.402		211	73.0344		138	66.5942		Periplasmic glucans biosynthesis protein G		1365673	1367202
Mfum_730019	1536	mdoG	683	215.692		440	151.704		343	164.874		Periplasmic glucans biosynthesis protein G		1367186	1368721
Mfum_730020	393		37	45.6682		16	21.5607		22	41.3313		conserved protein of unknown function		1368718	1369110
Mfum_730021	2079	mdoH	276	64.3961		189	48.1442		135	47.9433		Glucans biosynthesis glucosyltransferase H		1369133	1371211
Mfum_730022	480	hycI	68	68.7183		40	44.1322		58	89.2145		putative hydrogenase maturation protease		1371250	1371729
Mfum_730023	342	hypA	84	119.14		71	109.943		44	94.9894		putative hydrogenase nickel incorporation proteinhypA		1371734	1372075
Mfum_730024	693	nfi	113	79.0952		45	34.3887		88	93.7558		Deoxyinosine 3'endonuclease/endonuclease V		1372078	1372770
Mfum_730025	303		1532	2452.57		1811	3165.28		1440	3508.88		conserved protein of unknown function		1372854	1373156
Mfum_740001	138		4	14.06		1	3.83758		3	16.0506		protein of unknown function		1374047	1374184
Mfum_740002	141		54	185.772		86	323.01		32	167.564		protein of unknown function		1374318	1374458
Mfum_750001	1404	prpD	825	285.031		345	130.133		729	383.362		2-methylcitrate dehydratase		1375294	1376697
Mfum_750002	690	rpe	823	578.57		282	216.439		369	394.844		Ribulose-phosphate 3-epimerase	EC 5.1.3.1	1376760	1377449
Mfum_750003	1065	namA	358	163.057		120	59.6716		237	164.304		NADPH dehydrogenase	EC 1.6.99.1	1377524	1378588
Mfum_750004	798		152	92.3944		56	37.1639		96	88.8213		conserved exported protein of unknown function		1378617	1379414
Mfum_750005	1089	sgaA	5834	2598.62		5380	2616.32		2378	1612.25		Serine-glyoxylate aminotransferase		1379435	1380523
Mfum_750006	672	cusR	289	208.609		142	111.907		349	383.446		DNA binding copper response regulator		1381217	1381888
Mfum_750007	1407	cusS	167	57.5741		63	23.7128		104	54.5743		Copper sensor histidine kinase		1381900	1383306
Mfum_750008	750	gpmA	701	453.379		200	141.223		682	671.385		2,3-bisphosphoglycerate-dependent phosphoglyceratemutase	EC 5.4.2.1	1383314	1384063
Mfum_750009	1344	tolC	221	79.7623		80	31.523		95	52.1883		Heavy metal RND efflux outer membrane protein,CzcC family		1384202	1385545
Mfum_750010	1314	tolC	276	101.887		170	68.5157		190	106.76		Heavy metal RND efflux outer membrane protein,CzcC family		1385547	1386860
Mfum_750011	867	acrA	177	99.0282		125	76.3532		157	133.699		Membrane-fusion protein		1386890	1387756
Mfum_750012	3180		623	95.0311		505	84.1009		419	97.2827		putative silver-cobalt-zinc-cadmium efflux pump		1387766	1390945
Mfum_750013	552		57	50.0888		31	29.7412		47	62.8648		exported protein of unknown function		1390991	1391542
Mfum_750014	1566	hyuB	927	287.139		621	210.008		566	266.854		N-methylhydantoinase B/acetone carboxylase, alphasubunit		1391601	1393166
Mfum_750015	2076	hyuA	675	157.718		548	139.794		509	181.025		N-methylhydantoinase A/acetone carboxylase, betasubunit		1393204	1395279
Mfum_750016	1626	gntK	414	123.505		115	37.4553		248	112.611		Predicted APH family phosphotransferase fused togluconate kinase family enzyme		1395507	1397132
Mfum_750017	909		116	61.9012		88	51.269		67	54.4201		conserved exported protein of unknown function		1397312	1398220
Mfum_750018	510		270	256.802		145	150.569		119	172.276		conserved exported protein of unknown function		1398476	1398985
Mfum_760001	1197		990	401.186		701	310.142		541	333.697		Malate/quinone oxidoreductase or relateddehydrogenase		1399816	1401012
Mfum_760003	933	galE	570	296.345		221	125.443		281	222.368		UDP-glucose 4-epimerase		1401227	1402159
Mfum_760004	546	rfbC	784	696.511		170	164.889		308	416.492		dTDP-4-dehydrorhamnose 3,5-epimerase		1402156	1402701
Mfum_760005	996	wcaG	1671	813.808		2779	1477.63		1011	749.446		Nucleoside-diphosphate-sugar epimerase		1402712	1403707
Mfum_760006	798	gcd	1399	850.393		591	392.212		475	439.48		Nucleoside-diphosphate-sugar pyrophosphorylase		1403714	1404511
Mfum_760007	405		86	103.003		54	70.6114		130	236.994		protein of unknown function		1404575	1404979
Mfum_760008	348		0	0		0	0		1	2.12163		protein of unknown function		1405261	1405608
Mfum_760009	129		3	11.2807		0	0		0	0		protein of unknown function		1406294	1406422
Mfum_760010	3879		1530	191.327		758	103.487		1267	241.16		protein of unknown function		1407114	1410992
Mfum_760011	129		0	0		0	0		0	0		protein of unknown function		1411443	1411571
Mfum_760012	252		4400	8469.48		3037	6382.35		1711	5015.93		protein of unknown function		1411713	1411964
Mfum_770001	357		111	150.82		48	71.2048		141	293.676		protein of unknown function		1412056	1412412
Mfum_770002	141		3	10.3206		4	15.0237		1	5.23636		protein of unknown function		1412740	1412880
Mfum_770003	1290	pmoB2	29068	10930.3		1138	467.185		1244	711.999		Particulate methane monooxygenase_2 subunit gamma		1413934	1415223
Mfum_770004	738	pmoA2	16727	10994.3		633	454.238		598	598.265		Particulate methane monooxygenase_2 subunit beta	EC 1.14.13.25	1415287	1416024
Mfum_780001	687	pmoC2	63817	45059.3		1822	1404.52		1011	1086.53		Particulate methane monooxygenase_2 subunit alpha	EC 1.14.13.25	1416263	1416949
Mfum_790001	1311	pmoB1	489	180.93		40969	16549.7		35519	20003.5		Particulate methane monooxygenase_1 subunit gamma		1418097	1419407
Mfum_790002	801	pmoA1	61	36.9405		6274	4148.09		12806	11804		Particulate methane monooxygenase_1 subunit beta	EC 1.14.13.25	1419419	1420219
Mfum_790003	828	pmoC1	153	89.6326		23083	14763.8		28097	25054.1		Particulate methane monooxygenase_1 subunit alpha	EC 1.14.13.25	1420252	1421079
Mfum_790004	192		2	5.05282		0	0		3	11.5364		protein of unknown function		1421419	1421610
Mfum_790005	246		104	205.07		79	170.07		171	513.227		protein of unknown function		1421716	1421961
Mfum_790006	699	citB	2536	1759.86		7406	5611.03		4430	4679.24		DNA-binding response regulator, NarL family(REC-HTH domains)		1422050	1422748
Mfum_790007	1110		128	55.9361		235	112.12		235	156.312		ABC-type multidrug transport system, permeasecomponent		1422845	1423954
Mfum_790008	1125		88	37.9433		129	60.7258		57	37.4086		ABC-type multidrug transport system, permeasecomponent		1424011	1425135
Mfum_790009	1752	ccmA	194	53.7121		95	28.7161		162	68.2699		ABC-type multidrug transport system, ATPasecomponent		1425132	1426883
Mfum_790010	879		134	73.947		118	71.0934		86	72.2367		conserved protein of unknown function		1426890	1427768
Mfum_790011	1350	tolC	126	45.2732		63	24.714		84	45.9403		Outer membrane protein		1427777	1429126
Mfum_790012	2079	nadE	502	117.126		273	69.7963		415	151.288		NAD synthetase and glutamine amidotransferase		1429342	1431420
Mfum_790013	774		197	123.461		359	246.319		210	211.768		4-Amino-4-deoxychorismate lyase		1431327	1432100
Mfum_790014	2184		711	157.914		339	82.2022		466	157.537		Thiol:disulfide interchange protein		1432118	1434301
Mfum_790015	1455	uvrC	309	103.015		133	48.4089		165	83.7278		Excinuclease ABC subunit C		1434484	1435938
Mfum_800001	117		24	99.5016		49	221.792		50	315.524		protein of unknown function		1436397	1436513
Mfum_800002	2283	purL	1229	261.126		1280	296.921		1123	363.18		Phosphoribosylformylglycinamidine synthase 2	EC 6.3.5.3	1436534	1438816
Mfum_800003	1161	nagA	222	92.7525		119	54.2814		237	150.718		N-acetylglucosamine-6-phosphate deacetylase		1438816	1439976
Mfum_800004	1395	miaB	1429	496.893		1584	601.336		745	394.303		(Dimethylallyl)adenosine tRNAmethylthiotransferase miaB	EC 2.-.-.-	1440154	1441548
Mfum_800005	1206	yhhT	459	184.616		212	93.0947		346	211.825		Predicted permease, member of the PurR regulon		1441685	1442890
Mfum_800006	3072		401	63.3181		323	55.6824		312	74.9863		Proline dehydrogenase and delta1-pyrroline-5-carboxylate dehydrogenase		1442947	1446018
Mfum_800007	1422	nrfG	349	119.05		415	154.556		242	125.651		TPR repeats containing protein		1446033	1447454
Mfum_800008	714	fabG	566	384.524		818	606.724		449	464.298		Short-chain alcohol dehydrogenase		1447473	1448186
Mfum_800009	594	ygfA	1258	1027.3		834	743.56		1441	1791.13		5-formyltetrahydrofolate cyclo-ligase		1448256	1448849
Mfum_800010	156		39	121.268		15	50.9217		39	184.582		protein of unknown function		1448939	1449094
Mfum_800011	687		2763	1950.87		2210	1703.62		1452	1560.48		conserved exported protein of unknown function		1449262	1449948
Mfum_800012	555		795	694.831		682	650.77		264	351.204		conserved exported protein of unknown function		1450053	1450607
Mfum_800013	144		27	90.9507		7	25.7438		10	51.2727		protein of unknown function		1450627	1450770
Mfum_800014	207		345	808.451		166	424.692		334	1191.31		protein of unknown function		1451071	1451277
Mfum_tRNA11	75		2	12.9352		1	7.06114		1	9.84436		Thr tRNA		1451338	1451412
Mfum_800016	168		3	8.66197		3	9.45689		3	13.1844		protein of unknown function		1451722	1451889
Mfum_800017	246		3	5.91549		1	2.15279		4	12.0053		protein of unknown function		1452015	1452260
Mfum_800018	5091		1804	171.885		810	84.2594		1512	219.279		putative Transcription elongation factor GreA/GreBdomain protein		1452511	1457601
Mfum_800019	204		105	249.669		47	122.012		80	289.54		protein of unknown function		1457710	1457913
Mfum_800020	180		0	0		1	2.94214		1	4.10181		protein of unknown function		1458977	1459156
Mfum_810001	1449	rho	4114	1377.21		5308	1939.99		1613	821.892		Transcription termination factor Rho	EC 3.6.4.-	1459548	1460996
Mfum_810002	612	coaE	586	464.463		423	366.037		382	460.851		Dephospho-CoA kinase		1461148	1461759
Mfum_810003	1038	erg	273	127.576		202	103.06		140	99.5816		Squalene/phytoene synthase		1462227	1463264
Mfum_810004	822	his	1256	741.178		587	378.184		297	266.768		Histidinol phosphatase, PHP family		1463358	1464179
Mfum_810005	480		210	212.218		85	93.7808		47	72.2945		conserved protein of unknown function		1464146	1464625
Mfum_810006	297		254	414.841		182	324.527		180	447.471		conserved protein of unknown function		1464802	1465098
Mfum_810007	636	sodA1	1292	985.395		854	711.111		599	695.374		Superoxide dismutase [Mn]	EC 1.15.1.1	1465101	1465736
Mfum_810008	2463	ftsK	2189	431.108		1043	224.262		1283	384.601		DNA segregation ATPase FtsK/SpoIIIE		1465950	1468412
Mfum_810009	1134		1295	553.939		1028	480.083		715	465.523		Predicted transcriptional regulator containsXre-like HTH domain		1468390	1469523
Mfum_810010	1338	rimO	1476	535.1		700	277.063		858	473.456		Ribosomal protein S12 methylthiotransferaserimO	EC 2.-.-.-	1469570	1470907
Mfum_810011	678	nth	379	271.153		106	82.7966		329	358.274		Endonuclease III	EC 4.2.99.18	1470942	1471619
Mfum_810012	921	fabD	711	374.468		301	173.079		243	194.803		(Acyl-carrier-protein) S-malonyltransferase		1471678	1472598
Mfum_810013	741	fabG	1640	1073.57		811	579.614		576	573.922		Short-chain alcohol dehydrogenase		1472588	1473328
Mfum_810014	270	acpP	876	1573.78		337	661.002		412	1126.63		Acyl carrier protein		1473380	1473649
Mfum_810015	1245	fabF	2501	974.427		1640	697.607		1504	891.922		3-oxoacyl-[acyl-carrier-protein] synthase 2	EC 2.3.1.179	1473681	1474925
Mfum_810016	243	rpmE	1787	3567.16		1015	2212.06		914	2777.08		50S ribosomal protein L31		1474954	1475196
Mfum_810017	1137	prfA	1589	677.904		919	428.047		645	419.489		Peptide chain release factor 1		1475286	1476422
Mfum_810018	828	hemK	340	199.184		149	95.2999		122	108.787		Methylase of polypeptide chain release factors		1476397	1477224
Mfum_810019	1266	murA	957	366.677		750	313.736		911	531.292		UDP-N-acetylglucosamine1-carboxyvinyltransferase	EC 2.5.1.7	1477217	1478482
Mfum_810020	525	coaD	255	235.606		177	178.546		146	205.325		Phosphopantetheine adenylyltransferase	EC 2.7.7.3	1478479	1479003
Mfum_810021	585		156	129.352		149	134.886		40	50.4839		conserved protein of unknown function		1479004	1479588
Mfum_810022	1359		299	106.723		456	177.698		222	120.61		Acid phosphatase		1479577	1480935
Mfum_810023	441	mutT	70	76.9953		39	46.8341		86	143.982		NUDIX family hydrolase		1481038	1481478
Mfum_810024	183		46	121.93		9	26.0452		67	270.316		conserved protein of unknown function		1481511	1481693
Mfum_810025	1809	arnT	647	173.488		267	78.1644		380	155.093		4-amino-4-deoxy-L-arabinose transferase or relatedglycosyltransferase of PMT family		1481704	1483512
Mfum_810026	138		3	10.545		3	11.5127		7	37.4514		protein of unknown function		1483596	1483733
Mfum_810027	1044	emrA	260	120.803		121	61.3792		218	154.172		Multidrug resistance efflux pump		1484262	1485305
Mfum_810028	612	acrR	163	129.194		141	122.012		78	94.1005		Transcriptional regulator, TetR/AcrR family		1485402	1486013
Mfum_810029	555		302	263.948		229	218.514		236	313.955		conserved membrane protein of unknown function		1486092	1486646
Mfum_810030	1800		2430	654.845		1044	307.16		615	252.262		conserved protein of unknown function		1486712	1488511
Mfum_810031	1479	gldG	1802	591.005		1883	674.246		536	267.575		ABC-type transport system involved in glidingmotility, auxiliary component		1488533	1490011
Mfum_810032	750	nosY	619	400.345		183	129.219		104	102.381		ABC-type transport system involved in glidingmotility, permease component		1490052	1490801
Mfum_810033	939		2578	1331.75		1307	737.134		908	713.952		ABC-type transport system involved in glidingmotility, ATPase component		1490913	1491851
Mfum_810034	765	soj	387	245.389		142	98.3022		202	194.957		Chromosome (Plasmid) partitioning ATPase, ParAfamily		1492030	1492794
Mfum_810035	549	ftn	1446	1277.62		814	785.215		566	761.189		Ferritin		1492859	1493407
Mfum_tRNA12	74		0	0		0	0		2	19.9548		Arg tRNA		1493466	1493539
Mfum_810036	1248	argE	2089	811.949		1100	466.782		673	398.152		Acetylornithinedeacetylase/Succinyl-diaminopimelate desuccinylase		1493637	1494884
Mfum_810037	1524	tldD	582	185.243		430	149.424		556	269.363		Predicted Zn-dependent protease, modulator of DNAgyrase, TldD protein		1495060	1496583
Mfum_810038	1344	tldD	475	171.435		361	142.247		280	153.818		Predicted Zn-dependent protease, modulator of DNAgyrase, PmbA protein		1496580	1497923
Mfum_810039	2481	leuS	3217	628.969		2010	429.048		1975	587.745		Leucyl-tRNA synthetase	EC 6.1.1.4	1497940	1500420
Mfum_810040	342	sufA	105	148.925		28	43.3579		33	71.242		Fe-S cluster assembly scaffold protein, HesB/SufAfamily		1500469	1500810
Mfum_810041	696	pfs	621	432.8		291	221.422		457	484.792		Nucleoside phosphorylase		1500822	1501517
Mfum_810042	2070	sqhC	7771	1821.01		6124	1566.76		4775	1703.14		Squalene-hopene cyclase		1501514	1503583
Mfum_810043	957		322	163.211		304	168.228		181	139.642		Dienelactone hydrolase or related enzyme (modularprotein)		1504047	1505003
Mfum_810044	1257	gdhA	1131	436.448		433	182.427		852	500.441		Glutamate dehydrogenase		1505081	1506337
Mfum_810045	606	trpG	268	214.52		148	129.338		241	293.625		Anthranilate synthase component II	EC 4.1.3.27	1506364	1506969
Mfum_810046	1488	trpE	944	307.733		455	161.937		474	235.193		Anthranilate/para-aminobenzoate synthase componentI		1506976	1508463
Mfum_810047	582	tonB	151	125.852		107	97.3637		556	705.343		Periplasmic protein TonB		1508625	1509206
Mfum_810048	447	exbD	93	100.921		51	60.4225		175	289.054		Biopolymer transport protein		1509196	1509642
Mfum_810049	642	tolQ	256	193.424		67	55.2683		684	786.628		Biopolymer transport protein		1509694	1510335
Mfum_810050	807	cof	88	52.8949		28	18.3747		30	27.4471		HAD superfamily hydrolase		1511129	1511935
Mfum_810051	1203	rfaG	198	79.837		155	68.2343		115	70.5799		Glycosyltransferase		1511907	1513109
Mfum_810052	747	ubiG	123	79.871		111	78.6935		60	59.3033		2-polyprenyl-3-methyl-5-hydroxy-6-metoxy-1,4-benzoquinol methylase		1513099	1513845
Mfum_810053	765	ubiG	217	137.595		164	113.532		72	69.4896		2-polyprenyl-3-methyl-5-hydroxy-6-metoxy-1,4-benzoquinol methylase		1513842	1514606
Mfum_810054	1359	mscS	265	94.587		174	67.8057		114	61.9347		Small-conductance mechanosensitive channel		1514663	1516021
Mfum_810056	453	slp	38	51.3982		90	123.921		53	104.311		Starvation-inducible outer membrane lipoprotein		1516142	1516594
Mfum_810057	387		52	97.7661		56	101.264		33	85.8519		exported protein of unknown function		1516431	1516817
Mfum_810058	3231	acrB	599	89.928		384	62.9406		430	98.2607		Cation/multidrug efflux pump		1516805	1520035
Mfum_810059	1224	acrA	210	83.2229		177	76.5823		133	80.2267		Membrane-fusion protein		1520049	1521272
Mfum_810060	948		307	157.085		122	68.1535		182	141.746		O-methyltransferase I		1521382	1522329
Mfum_810061	834		615	357.696		472	299.718		406	361.196		protein of unknown function		1522323	1523156
Mfum_810063	1047	hcaE	337	156.131		158	79.9184		248	174.885		Ring-hydroxylating dioxygenase, large terminalsubunit		1523500	1524546
Mfum_820001	462		242	254.085		156	178.821		224	361.173		conserved exported protein of unknown function		1524832	1525293
Mfum_820002	714		374	254.085		864	640.843		294	304.017		Transfer origin protein, TraL, ATPase		1525359	1526072
Mfum_820003	225		324	698.502		90	211.834		35	114.851		conserved protein of unknown function		1526578	1526802
Mfum_820004	525		196	181.093		89	89.7774		15	21.095		RNA polymerase sigma-70 factor, ECF subfamily(fragment)		1526816	1527340
Mfum_820005	384		413	521.703		93	128.259		116	223.036		conserved exported protein of unknown function		1527552	1527935
Mfum_820006	207		8	18.7467		28	71.6348		10	39.2348		protein of unknown function		1528872	1529078
Mfum_820007	1365	potE	564	200.425		248	96.2178		533	288.299		Amino acid transporter		1529976	1531340
Mfum_820008	501	wecD	63	60.9969		22	23.2553		24	35.3689		Acetyltransferase, GNAT family		1531479	1531979
Mfum_820009	336		103	148.697		35	55.1652		33	72.5142		protein of unknown function		1531986	1532321
Mfum_820010	342		763	1082.19		160	247.759		153	330.304		conserved protein of unknown function		1532282	1532623
Mfum_820011	174		0	0		0	0		2	8.48651		protein of unknown function		1532960	1533133
Mfum_820012	756		1843	1182.52		1493	1045.86		1249	1219.8		Short-chain alcohol dehydrogenase		1534145	1534900
Mfum_820013	1053	manC	331	152.477		364	183.067		227	159.164		Mannose-1-phosphate guanylyltransferase		1534979	1536031
Mfum_820014	2601		804	149.941		733	149.245		635	180.253		Endopolygalacturonase		1536099	1538699
Mfum_820015	1146	dadA	907	383.908		391	180.688		675	434.878		Glycine/D-amino acid oxidase (Deaminating)		1538854	1539999
Mfum_820016	582	thiJ	664	553.414		697	634.229		428	542.962		putative intracellular protease/amidase		1540003	1540584
Mfum_820017	561	frr	498	430.597		240	226.561		165	217.155		Ribosome-recycling factor		1540591	1541151
Mfum_820018	759	pyrH	1243	794.391		787	549.123		573	557.393		Uridylate kinase	EC 2.7.4.22	1541215	1541973
Mfum_820019	2079	uvrB	1499	349.745		1122	285.808		1242	441.078		UvrABC system protein B		1542057	1544135
Mfum_820020	684		498	353.165		383	296.537		495	534.315		Predicted phosphoribosyltransferase		1544158	1544841
Mfum_820021	783		222	137.53		138	93.337		157	148.043		conserved protein of unknown function		1544964	1545746
Mfum_820022	948	manA	313	160.155		151	84.3539		254	197.822		Phosphomannose isomerase		1545849	1546796
Mfum_820023	1173	cysJ	1049	433.793		631	284.884		602	378.92		Sulfite reductase, alpha subunit (Flavoprotein)		1546866	1548038
Mfum_820024	1563		796	247.035		999	338.488		574	271.145		conserved protein of unknown function		1548070	1549632
Mfum_tRNA13	75		1	6.46761		3	21.1834		11	108.288		His tRNA		1549840	1549914
Mfum_820025	996	qor	240	116.884		145	77.0983		172	127.502		NADPH:quinone reductase or related Zn-dependentoxidoreductase		1549932	1550927
Mfum_820026	450	fcbC	129	139.054		63	74.142		59	96.8028		Thioesterase superfamily enzyme		1550972	1551421
Mfum_820027	912	folB	472	251.045		460	267.116		212	171.629		Dihydroneopterin aldolase		1551502	1552413
Mfum_820028	531		1076	982.93		867	864.691		619	860.686		conserved protein of unknown function		1552424	1552954
Mfum_830001	1362	glcD	879	313.052		769	299.01		619	335.554		FAD/FMN-containing dehydrogenase		1553281	1554642
Mfum_830002	480	bcp	68	68.7183		24	26.4793		53	81.5236		Peroxiredoxin		1555020	1555499
Mfum_830003	1548		426	133.488		439	150.186		304	144.994		conserved membrane protein of unknown function		1555496	1557043
Mfum_830004	624	acpD	579	450.089		468	397.189		344	407.026		FMN-dependent NADH-azoreductase	EC 1.7.-.-	1557056	1557679
Mfum_830005	321		568	858.318		246	405.851		187	430.116		conserved exported protein of unknown function		1557705	1558025
Mfum_830006	990		2089	1023.55		655	350.383		1507	1123.9		Opacity protein or related surface antigen		1558032	1559021
Mfum_830007	489	ibpA	2639	2617.79		1475	1597.42		1839	2776.65		Molecular chaperone, HSP20 family		1559233	1559721
Mfum_830008	693	dedA	86	60.1963		12	9.17032		46	49.0087		Uncharacterized membrane-associated protein, DedAfamily		1559891	1560583
Mfum_830009	219		1699	3763.17		2385	5767.41		1293	4369.28		protein of unknown function		1560628	1560846
Mfum_830010	303		44	70.4393		35	61.1733		71	173.007		protein of unknown function		1560954	1561256
Mfum_830011	1065	frvX	355	161.69		204	101.442		286	198.274		Cellulase M or related protein		1561399	1562463
Mfum_830012	153		89	282.165		35	121.147		51	246.109		protein of unknown function		1562574	1562726
Mfum_830013	384	gloA	98	123.794		26	35.8574		52	99.9817		Lactoylglutathione lyase or related enzyme		1562750	1563133
Mfum_830014	678	rpe	333	238.243		291	227.3		308	335.405		Pentose-5-phosphate-3-epimerase		1563155	1563832
Mfum_840001	1521	dhaS	4217	1344.87		2896	1008.34		2754	1336.85		putative aldehyde dehydrogenase dhaS	EC 1.2.1.3	1564167	1565687
Mfum_840002	1008		312	150.141		105	55.1652		122	89.361		Alpha/beta hydrolase		1565828	1566835
Mfum_840003	1179		1010	415.54		454	203.929		824	516.015		conserved protein of unknown function		1566878	1568056
Mfum_840004	165		77	226.366		67	215.044		295	1328.99		protein of unknown function		1568123	1568287
Mfum_850001	1551	clpX	1405	439.409		1251	427.151		813	387.015		ATP-dependent protease Clp, ATPase subunit		1568408	1569958
Mfum_850002	930	wcaG	267	139.262		125	71.1809		142	112.734		Nucleoside-diphosphate-sugar epimerase		1570028	1570957
Mfum_850003	729		100	66.5392		27	19.6143		57	57.7292		conserved protein of unknown function		1571009	1571737
Mfum_850004	1041		389	181.261		108	54.9426		177	125.537		conserved protein of unknown function		1571856	1572896
Mfum_850005	645	deoC	133	100.022		54	44.3374		80	91.5754		Deoxyribose-phosphate aldolase	EC 4.1.2.4	1572906	1573550
Mfum_850006	183		8	21.2053		10	28.9391		3	12.1037		protein of unknown function		1574237	1574419
Mfum_850007	207		21	49.2101		31	79.31		7	24.9676		protein of unknown function		1574438	1574644
Mfum_860001	453		1223	1309.58		677	791.456		489	797.002		conserved protein of unknown function		1575440	1575892
Mfum_860002	1251	smtA	5352	2075.22		1136	480.903		3804	2245.08		SAM-dependent methyltransferase		1576079	1577329
Mfum_tRNA33	74		0	0		1	7.15657		1	9.97739		Lys tRNA		1577412	1577485
Mfum_870001	381		42	53.4723		100	138.999		11	21.3165		exported protein of unknown function		1577939	1578319
Mfum_870002	126		3	11.5493		4	16.8122		2	11.7195		protein of unknown function		1578495	1578620
Mfum_870003	1206	gmhA	880	353.949		1407	617.85		801	490.381		Phosphoheptose isomerase		1578790	1579995
Mfum_870004	1017	hypE	889	424.019		914	475.95		1045	758.654		[NiFe] hydrogenase metallocenter assembly proteinHypE		1579989	1581005
Mfum_870005	1113	hypD	2659	1158.85		1877	893.111		1878	1245.8		Hydrogenase expression/formation protein hypD2		1581054	1582166
Mfum_870006	375		642	830.441		425	600.197		163	320.926		[NiFe] hydrogenase metallocenter assembly proteinHypC (modular protein)		1582207	1582581
Mfum_870007	2358	hypF	445	91.5421		361	81.0774		532	166.578		[NiFe] hydrogenase metallocenter assembly proteinHypF		1582578	1584935
Mfum_870008	711		371	253.11		303	225.688		394	409.143		High-affinity nickel transporter		1584973	1585683
Mfum_870009	801	hypB	695	420.879		506	334.545		751	692.239		[NiFe] hydrogenase nickel incorporation-associatedprotein HypB, GTPase		1585713	1586513
Mfum_870011	330		20	29.3982		5	8.02403		16	35.7977		protein of unknown function		1587191	1587520
Mfum_870012	543		80	71.4653		34	33.1601		77	104.698		protein of unknown function		1587592	1588134
Mfum_870013	669		11	7.97575		20	15.8322		16	17.658		Outer membrane receptor protein, mostly Fetransport (fragment)		1588188	1588856
Mfum_870015	636		341	260.077		197	164.038		118	136.985		protein of unknown function		1589298	1589933
Mfum_870016	1245		496	193.249		540	229.7		374	221.795		protein of unknown function		1589930	1591174
Mfum_870017	546		408	362.47		199	193.018		271	366.459		protein of unknown function		1591171	1591716
Mfum_870018	1815		9602	2566.2		6440	1879.08		8837	3594.82		Nickel-dependent hydrogenase, large subunit		1591762	1593576
Mfum_870019	1056	hyaA	5181	2379.88		8289	4156.95		6122	4280.34		Nickel/iron-hydrogenase I small subunit, HyaA		1593578	1594633
Mfum_870020	180		9	24.2535		2	5.88429		8	32.8145		protein of unknown function		1595208	1595387
Mfum_tRNA32	89		14	76.3032		2	11.9008		5	41.479		Ser tRNA		1595883	1595971
Mfum_870022	633		884	677.413		373	312.062		343	400.073		Predicted proline hydroxylase (fragment)		1596107	1596739
Mfum_870023	1953		712	176.841		563	152.666		218	82.4143		conserved protein of unknown function		1596847	1598799
Mfum_870024	912	emrA	188	99.9926		66	38.3253		87	70.4325		Multidrug resistance efflux pump		1598893	1599804
Mfum_870025	1491	secY	2556	831.549		1962	696.88		1677	830.432		Preprotein translocase subunit SecY		1599794	1601284
Mfum_870026	444	rplO	1353	1478.15		979	1167.71		980	1629.64		50S ribosomal protein L15		1601408	1601851
Mfum_870027	639	rpsE	4156	3154.86		2284	1892.92		1701	1965.4		30S ribosomal protein S5		1601895	1602533
Mfum_870028	354	rplR	1431	1960.84		1786	2671.87		209	435.905		50S ribosomal protein L18		1602538	1602891
Mfum_870029	540	rplF	2038	1830.69		2252	2208.57		855	1169.02		50S ribosomal protein L6		1602907	1603446
Mfum_870030	387	rpsH	2429	3044.54		2548	3486.78		370	705.894		30S ribosomal protein S8		1603460	1603846
Mfum_870031	582	rplE	2726	2272		6310	5741.73		685	868.993		50S ribosomal protein L5		1604075	1604656
Mfum_870032	315	rplX	1332	2051.16		1322	2222.58		677	1586.82		50S ribosomal protein L24		1604721	1605035
Mfum_870033	366	rplN	1956	2592.34		1955	2828.8		854	1722.76		50S ribosomal protein L14		1605032	1605397
Mfum_870034	294		2659	4387.08		2721	4901.37		1370	3440.5		protein of unknown function		1605420	1605713
Mfum_870035	213	rpmC	1148	2614.37		2149	5343.1		496	1719.3		50S ribosomal protein L29		1605727	1605939
Mfum_870036	426	rplP	1600	1821.86		1498	1862.25		1099	1904.74		50S ribosomal protein L16		1605936	1606361
Mfum_870037	648	rpsC	5046	3777.26		5707	4664.11		1834	2089.65		30S ribosomal protein S3		1606384	1607031
Mfum_870038	339	rplV	1249	1787.18		2397	3744.59		503	1095.51		50S ribosomal protein L22		1607052	1607390
Mfum_870039	276	rpsS	713	1253.1		229	439.403		224	599.222		30S ribosomal protein S19		1607400	1607675
Mfum_870040	852	rplB	4883	2780.05		10823	6727.36		2057	1782.56		50S ribosomal protein L2		1607691	1608542
Mfum_870041	285	rplW	1590	2706.18		1689	3138.49		427	1106.19		50S ribosomal protein L23		1608554	1608838
Mfum_870042	657	rplD	1420	1048.4		1405	1132.52		987	1109.18		50S ribosomal protein L4		1608835	1609491
Mfum_870043	651	rplC	3405	2537.12		2364	1923.1		1016	1152.29		50S ribosomal protein L3		1609514	1610164
Mfum_870044	306	rpsJ	580	919.415		516	893.027		240	579.08		30S ribosomal protein S10		1610270	1610575
Mfum_870045	2172	fusA	14716	3286.51		17161	4184.26		6374	2166.71		Elongation factor G		1610594	1612765
Mfum_870046	471	rpsG	3558	3664.29		3576	4020.8		1819	2851.41		30S ribosomal protein S7		1612846	1613316
Mfum_870047	426	rpsL	1938	2206.73		1869	2323.46		832	1441.99		30S ribosomal protein S12		1613533	1613958
Mfum_870048	882	lcb	265	145.741		165	99.0722		148	123.892		Diacylglycerol kinase family enzyme		1614165	1615046
Mfum_870049	1263		179	68.7471		120	50.3169		58	33.9057		AsmA family protein		1615176	1616438
Mfum_870050	549		113	99.8415		71	68.4892		57	76.6569		N6-adenine-specific methylase		1616467	1617015
Mfum_870051	162		95	284.455		172	562.276		40	182.303		protein of unknown function		1617064	1617225
Mfum_870052	672		404	291.62		242	190.714		263	288.958		Uncharacterized erfK/srfK family protein (modularprotein)		1617596	1618267
Mfum_870053	1305		197	73.2252		80	32.465		88	49.7875		Sulfite oxidase or related enzyme		1618355	1619659
Mfum_870054	459		105	110.964		26	29.9983		30	48.2566		Cytochrome c family protein		1619652	1620110
Mfum_870055	1305	Ahcy	2861	1063.44		3253	1320.11		2227	1259.96		Adenosylhomocysteinase	EC 3.3.1.1	1620192	1621496
Mfum_870056	1191	metK	2730	1111.87		2803	1246.37		2000	1239.84		S-adenosylmethionine synthase	EC 2.5.1.6	1621604	1622794
Mfum_870057	462		1161	1218.98		357	409.225		287	458.657		ACT domain-containing protein		1622852	1623313
Mfum_870058	1236		1389	545.116		925	396.332		698	416.951		Aspartate/aromatic aminotransferase		1623379	1624614
Mfum_870059	510	lrp	509	484.119		330	342.673		235	340.209		Transcriptional regulator, Lrp/AsnC family		1624624	1625133
Mfum_870060	969	prs	2207	1104.8		1996	1090.87		1385	1055.3		Ribose-phosphate pyrophosphokinase	EC 2.7.6.1	1625144	1626112
Mfum_870061	834	gloB	449	261.147		140	88.8993		175	154.925		Zn-dependent hydrolase, glyoxylase family		1626232	1627065
Mfum_870062	561	efp	1787	1545.14		1249	1179.06		1296	1705.65		Elongation factor P		1627127	1627687
Mfum_870063	972	gutQ	6915	3450.89		3758	2047.51		2094	1590.59		Arabinose 5-phosphate isomerase and CBS domains		1627699	1628670
Mfum_870065	2793	mgtB	1193	207.193		732	138.796		483	127.681		Magnesium-transporting ATPase, P-type 1	EC 3.6.3.2	1628823	1631615
Mfum_870066	381		80	101.852		32	44.4797		22	42.633		conserved protein of unknown function		1631735	1632115
Mfum_880001	138		11	38.665		9	34.5382		3	16.0506		protein of unknown function		1633886	1634023
Mfum_tRNA31	86		1	5.64035		7	43.1058		3	25.7556		Leu tRNA		1634334	1634419
Mfum_880002	189		41	105.227		10	28.0204		21	82.0363		protein of unknown function		1634660	1634848
Mfum_880003	1344		1141	411.805		490	193.078		913	501.557		conserved protein of unknown function		1635175	1636518
Mfum_880004	2460	glgP	2269	447.409		1776	382.335		1501	450.499		Phosphorylase	EC 2.4.1.1	1636747	1639206
Mfum_880005	510		246	233.975		139	144.338		108	156.352		conserved protein of unknown function		1639228	1639737
Mfum_880006	306	clpS	1067	1691.41		1768	3059.83		368	887.922		ATP-dependent Clp protease adapter protein ClpS		1639734	1640039
Mfum_880007	1188	thiF	3057	1248.2		1129	503.285		1771	1100.65		Bifunctional enzyme, contains ThiF/HesB familyNAD/FAD binding and Rhodanese similarity domains		1640752	1641939
Mfum_880008	1137	rnd	460	196.247		271	126.225		266	172.731		Ribonuclease D		1642119	1643255
Mfum_880009	747		772	501.304		863	611.824		533	526.811		conserved protein of unknown function		1643363	1644109
Mfum_880010	2748	alaS	2682	473.42		3340	643.674		1731	465.081		Alanyl-tRNA synthetase	EC 6.1.1.7	1644139	1646886
Mfum_880011	213		68	154.858		92	228.741		55	190.648		conserved protein of unknown function		1646973	1647185
Mfum_880012	177		13	35.6266		10	29.9201		14	58.3987		protein of unknown function		1647659	1647835
Mfum_880013	1386	rpoN	372	130.192		244	93.2316		178	94.8212		DNA-directed RNA polymerase specialized sigmasubunit		1649088	1650473
Mfum_880014	789	phnP	269	165.379		123	82.559		295	276.054		Metal-dependent hydrolase of the beta-lactamasesuperfamily		1650567	1651355
Mfum_880015	297		376	614.096		434	773.873		175	435.041		conserved protein of unknown function		1651384	1651680
Mfum_880016	696	dsbG	184	128.237		102	77.6117		119	126.237		Protein-disulfide isomerase		1651802	1652497
Mfum_880017	150		46	148.755		96	338.935		38	191.965		protein of unknown function		1652665	1652814
Mfum_890001	1035	rfaG	425	199.184		243	124.338		313	223.281		Glycosyltransferase		1653095	1654129
Mfum_890002	381		547	696.414		213	296.068		119	230.606		conserved protein of unknown function		1654343	1654723
Mfum_890003	1836	nrdD	768	202.905		470	135.569		474	190.614		Ribonucleotide reductase of class III (Anaerobic),large subunit		1654794	1656629
Mfum_890004	693	pflA	230	160.99		263	200.983		127	135.307		Ribonucleotide reductase of class III (Anaerobic),activating protein		1656610	1657302
Mfum_890005	441		56	61.5963		33	39.6289		19	31.81		conserved protein of unknown function		1657327	1657767
Mfum_890006	267		64	116.272		17	33.7189		16	44.2443		protein of unknown function		1657783	1658049
Mfum_890007	174		22	61.3308		1	3.0436		4	16.973		protein of unknown function		1658094	1658267
Mfum_890008	381		52	66.2038		18	25.0198		31	60.0738		conserved protein of unknown function		1658322	1658702
Mfum_890009	585	cynT	2209	1831.66		2234	2022.38		674	850.653		Carbonic anhydrase		1658842	1659426
Mfum_890011	1014		115	55.0129		59	30.8142		84	61.1632		putative Methylase involved inubiquinone/menaquinone biosynthesis		1659909	1660922
Mfum_890012	123		2	7.88733		0	0		3	18.008		protein of unknown function		1660932	1661054
Mfum_890013	156		5	15.5471		4	13.5791		0	0		protein of unknown function		1661048	1661203
Mfum_tRNA30	73		13	86.3824		35	253.911		32	323.65		Gln tRNA		1661342	1661414
Mfum_900001	2427		164	32.7777		119	25.9665		71	21.5992		Outer membrane receptor protein, mostly Fetransport (modular protein)		1662622	1665048
Mfum_tRNA29	76		1	6.38251		0	0		0	9.71482		Ala tRNA		1665213	1665288
Mfum_900002	147		12	39.5976		8	28.821		92	462.082		protein of unknown function		1665389	1665535
Mfum_900003	201		0	0		1	2.63476		4	14.6931		protein of unknown function		1665628	1665828
Mfum_910001	1599		718	217.812		485	160.631		373	172.23		protein of unknown function		1665923	1667521
Mfum_910002	195		1	2.48754		5	13.5791		12	45.4355		protein of unknown function		1667734	1667928
Mfum_910003	309		3	4.70942		1	1.71387		5	11.947		protein of unknown function		1668322	1668630
Mfum_910004	135		7	25.1518		4	15.6914		4	21.8763		protein of unknown function		1668694	1668828
Mfum_910005	2202	fhaB	359	79.0828		1570	377.588		1263	423.482		Large exoprotein involved in heme utilization oradhesion		1669425	1671626
Mfum_910006	129		6	22.5614		6	24.6319		16	91.5754		protein of unknown function		1672057	1672185
Mfum_910007	675		120	86.2348		57	44.7206		105	114.851		conserved protein of unknown function		1672573	1673247
Mfum_tRNA28	72		2	13.4742		2	14.7107		3	30.7636		Thr tRNA		1673444	1673515
Mfum_910010	594	nrfG	537	438.523		646	575.947		514	638.889		TPR repeats containing protein		1673629	1674222
Mfum_910011	1221	lysC	1946	773.094		816	353.925		1625	982.622		Aspartokinase	EC 2.7.2.4	1674231	1675451
Mfum_910012	1641		494	146.024		2135	689.01		235	105.732		conserved exported protein of unknown function		1675910	1677550
Mfum_920001	1590		3890	1186.74		8384	2792.48		4004	1859.28		conserved exported protein of unknown function		1677715	1679304
Mfum_920002	1602		118	35.7293		40	13.2231		79	36.4094		conserved exported protein of unknown function		1679535	1681136
Mfum_920003	1386	atoC	643	225.036		402	153.603		405	215.745		DNA-binding response regulator, NtrC family(Contains REC, AAA-type ATPase, and DNA-binding Fisdomains)		1681353	1682738
Mfum_920004	1170	ntrB	683	283.165		650	294.214		396	249.895		Signal transduction histidine kinase with PASdomain		1682753	1683922
Mfum_920005	1032	amiC	2010	944.759		1877	963.21		1519	1086.74		N-acetylmuramoyl-L-alanine amidase		1684024	1685055
Mfum_920006	777	panC	296	184.789		152	103.6		200	190.045		Pantothenate synthetase	EC 6.3.2.1	1685043	1685819
Mfum_920007	906	terC	360	192.743		296	173.021		131	106.756		Membrane protein TerC, possibly involved intellurium resistance		1686211	1687116
Mfum_920008	501		1094	1059.22		497	525.358		792	1167.18		conserved protein of unknown function		1687274	1687774
Mfum_920010	1965	speA	3267	806.476		1793	483.23		2856	1073.11		Arginine decarboxylase	EC 4.1.1.19	1687892	1689856
Mfum_920011	933	lysR	530	275.549		350	198.666		463	366.394		Transcriptional regulator, LysR/CysB family		1690007	1690939
Mfum_920012	741		192	125.686		87	62.1781		193	192.304		Predicted enzyme with a TIM-barrel fold		1690980	1691720
Mfum_920013	831		133	77.6346		47	29.9525		62	55.0857		conserved exported protein of unknown function		1691733	1692563
Mfum_920014	465		471	491.329		1365	1554.59		177	281.04		putative transcriptional regulator YrzC		1692627	1693091
Mfum_920015	717		1285	869.338		486	358.966		1243	1279.97		conserved protein of unknown function		1693655	1694371
Mfum_920016	828		2983	1747.54		833	532.784		2280	2033.07		Predicted ATPase		1694368	1695195
Mfum_920017	1359		576	205.593		378	147.302		651	353.68		Beta-propeller repeats containing protein		1695421	1696779
Mfum_920018	1440	pepB	3689	1242.66		2859	1051.45		3749	1922.21		putative cytosol aminopeptidase	EC 3.4.11.1	1696792	1698231
Mfum_920019	1236	lytB	2764	1084.74		2432	1042.03		2472	1476.65		4-hydroxy-3-methylbut-2-enyl diphosphatereductase	EC 1.17.1.2	1698261	1699496
Mfum_920020	549		1246	1100.91		1433	1382.33		953	1281.65		conserved membrane protein of unknown function		1699557	1700105
Mfum_920021	1092	pfkA	930	413.109		594	288.071		798	539.546		6-phosphofructokinase	EC 2.7.1.11	1700468	1701559
Mfum_920022	486	bcp	629	627.797		223	242.999		586	890.246		Peroxiredoxin		1701644	1702129
Mfum_920023	2130	pnp	8615	1961.92		7575	1883.39		5469	1895.73		Polyribonucleotide nucleotidyltransferase	EC 2.7.7.8	1702174	1704303
Mfum_920024	267	rpsO	855	1553.32		276	547.437		562	1554.08		30S ribosomal protein S15		1704357	1704623
Mfum_930001	738		985	647.418		833	597.757		428	428.189		conserved exported protein of unknown function		1705356	1706093
Mfum_930002	447		97	105.261		35	41.4665		50	82.5869		conserved protein of unknown function		1706062	1706508
Mfum_930003	960	fmt	874	441.616		638	351.954		430	331.478		Methionyl-tRNA formyltransferase	EC 2.1.2.9	1706498	1707457
Mfum_930004	981	sua	110	54.3912		51	27.532		147	110.636		putative translation factor SUA5		1707620	1708600
Mfum_930005	2607	gyrA	4035	750.771		6809	1383.18		2298	650.815		DNA gyrase subunit A		1709136	1711742
Mfum_930006	2523	gyrB	3961	761.54		3123	655.528		2646	774.321		DNA gyrase subunit B	EC 5.99.1.3	1711779	1714301
Mfum_930007	705		341	234.623		232	174.275		205	214.691		Phosphate regulon transcriptional regulatoryprotein phoB		1714620	1715324
Mfum_930008	1305		291	108.165		91	36.929		86	48.656		Phosphate regulon sensor protein phoR		1715377	1716681
Mfum_930009	816		284	168.824		169	109.681		272	247.014		conserved protein of unknown function		1716701	1717516
Mfum_930010	807		229	137.647		208	136.498		203	186.64		conserved exported protein of unknown function		1717461	1718267
Mfum_930011	2184		2069	459.529		1408	341.418		1422	480.724		conserved protein of unknown function		1718427	1720610
Mfum_930012	855		66	37.444		112	69.3726		34	29.3604		conserved protein of unknown function		1721089	1721943
Mfum_930013	1635	groL	29826	8848.75		13083	4237.66		15625	7055.87		60 kDa chaperonin		1722545	1724179
Mfum_930014	300	groS	2808	4540.26		525	926.775		1443	3551.35		10 kDa chaperonin		1724212	1724511
Mfum_930015	1914	dnaK	13304	3371.67		8568	2370.69		9813	3785.37		Chaperone protein dnaK		1724616	1726529
Mfum_930016	1431	murC	1233	417.954		747	276.45		1175	606.243		UDP-N-acetylmuramate-alanine ligase		1726669	1728099
Mfum_930017	717		1125	761.094		912	673.615		556	572.538		conserved protein of unknown function		1728139	1728855
Mfum_930018	681		289	205.852		163	126.758		280	303.57		Cytosine/adenosine deaminase (modular protein)		1728866	1729546
Mfum_930019	879		1048	578.332		1507	907.948		418	351.104		Predicted aminomethyltransferase (fragment)		1729824	1730702
Mfum_930020	138		213	748.696		277	1063.01		90	481.517		protein of unknown function		1730750	1730887
Mfum_930021	453		4729	5063.79		13704	16020.8		1031	1680.39		conserved protein of unknown function		1730933	1731385
Mfum_930022	324	nrfG	47	70.3652		41	67.0155		28	63.806		TPR repeats containing protein		1731493	1731816
Mfum_930023	1539	cysG	702	221.26		440	151.409		576	276.333		Uroporphyrinogen-III methylase andUroporphyrinogen-III synthase		1731836	1733374
Mfum_930024	900	hemC	836	450.577		615	361.884		606	497.14		Porphobilinogen deaminase		1733399	1734298
Mfum_930025	1065	hemA	1121	510.577		1171	582.296		715	495.684		Glutamyl-tRNA reductase	EC 1.2.1.70	1734295	1735359
Mfum_930026	810	ccmC	380	227.564		409	267.408		182	165.896		ABC-type transport system involved in cytochrome cbiogenesis, permease component		1735365	1736174
Mfum_930027	447		1276	1384.68		1052	1246.36		605	999.301		conserved protein of unknown function		1736237	1736683
Mfum_930028	144		363	1222.78		110	404.545		90	461.454		protein of unknown function		1736641	1736784
Mfum_930029	1119		1007	436.52		800	378.614		634	418.319		Predicted permease		1736781	1737899
Mfum_930030	1104	pepP	808	355.015		990	474.9		464	310.311		Xaa-Pro aminopeptidase		1738110	1739213
Mfum_930031	1659	tolC	859	251.161		660	210.685		452	201.16		Outer membrane protein		1739232	1740890
Mfum_930032	5505	uvrA	1296	114.196		706	67.9178		919	123.256		Excinuclease ABC subunit A, ATPase		1741043	1746547
Mfum_930033	1620		853	255.411		477	155.934		662	301.711		Pyruvate decarboxylase or related thiaminepyrophosphate-requiring enzyme		1746616	1748235
Mfum_930034	681	ompR	176	125.363		75	58.3244		121	131.186		DNA-binding response regulator, OmpR family(REC-wHTH domains)		1748290	1748970
Mfum_930035	972	baeS	188	93.8202		68	37.0492		98	74.4403		Signal transduction histidine kinase		1748972	1749943
Mfum_930036	702	tonB	710	490.598		675	509.217		612	643.669		Periplasmic protein TonB		1750248	1750949
Mfum_930037	2763	cirA	986	173.102		678	129.953		471	125.86		Outer membrane receptor protein, mostly Fetransport		1751127	1753889
Mfum_930038	1635		209	62.006		167	54.0923		85	38.384		Outer membrane receptor protein, mostly Fetransport (fragment)		1753971	1755605
Mfum_940001	2253	erg	938	201.951		403	94.7284		516	169.097		Phytoene/squalene synthetase fused to flavincontaining amine oxidoreductase		1755801	1758053
Mfum_940002	978	dys	1380	684.455		583	315.694		440	332.172		Deoxyhypusine synthase		1758640	1759617
Mfum_940003	2109	hppA	2444	562.121		1507	378.419		2022	707.869		K(+)-insensitive pyrophosphate-energized protonpump	EC 3.6.1.1	1760038	1762146
Mfum_tRNA27	73		6	39.8688		0	0		5	50.5703		Val tRNA		1762229	1762301
Mfum_940004	1425	nuoN	1680	571.873		1011	375.727		1188	615.531		NADH-quinone oxidoreductase subunit N	EC 1.6.99.5	1762308	1763732
Mfum_940006	1467	nuoM	1863	616.01		876	316.235		1243	625.59		NADH dehydrogenase subunit M		1763826	1765292
Mfum_940007	1806	nuoL	2898	778.369		2722	798.191		2279	931.698		NADH dehydrogenase subunit L		1765430	1767235
Mfum_940008	306	nuoK	277	439.1		109	188.643		164	395.704		NADH-quinone oxidoreductase subunit K	EC 1.6.99.5	1767253	1767558
Mfum_940009	498	nuoJ	962	937.024		557	592.328		452	670.128		NADH dehydrogenase subunit J		1767706	1768203
Mfum_940010	519	nuoI	1056	986.964		976	995.907		230	327.197		NADH-quinone oxidoreductase subunit I	EC 1.6.99.5	1768311	1768829
Mfum_940011	228		17	36.1675		19	44.1322		103	333.542		protein of unknown function		1769490	1769717
Mfum_940013	456		11	11.7013		3	3.48412		5	8.09569		protein of unknown function		1769990	1770445
Mfum_940014	2520		134	25.7934		90	18.9138		73	21.388		Outer membrane receptor protein, mostly Fetransport (fragment)		1770479	1772998
Mfum_940015	1029	tas	1984	935.257		888	457.019		1696	1216.91		Predicted oxidoreductase		1773332	1774360
Mfum_940016	348		211	294.109		87	132.396		90	190.947		Predicted membrane protein (fragment)		1774510	1774857
Mfum_940017	582	thiJ	885	737.607		1069	972.727		682	865.187		putative intracellular protease/amidase		1774919	1775500
Mfum_940018	606		1342	1074.2		1049	916.725		891	1085.56		conserved protein of unknown function		1775497	1776102
Mfum_940019	687	pgsA	501	353.741		236	181.925		453	486.844		Phosphatidylglycerophosphate synthase		1776095	1776781
Mfum_940020	339		1116	1596.87		1091	1704.36		549	1195.7		conserved exported protein of unknown function		1776778	1777116
Mfum_940021	615		172	135.662		93	80.0837		122	146.465		Cytochrome c553		1777139	1777753
Mfum_940022	585		120	99.5016		58	52.5059		76	95.9194		Intracellular proteinase inhibitor		1777872	1778456
Mfum_940023	978		344	170.618		230	124.545		215	162.311		GDP-mannose 3,5-epimerase	EC 5.1.3.18	1778561	1779538
Mfum_940024	1392	rfaG	513	178.765		399	151.799		303	160.713		Glycosyltransferase		1779535	1780926
Mfum_tRNA26	72		7	47.1596		0	0		6	61.5272		Met tRNA		1780896	1780967
Mfum_940025	2424	cirA	153	30.6171		86	18.7889		77	23.4534		Outer membrane receptor protein, mostly Fetransport		1781125	1783548
Mfum_940026	1026		245	115.831		70	36.1316		101	72.6813		Rsm22 family methyltransferase		1783545	1784570
Mfum_940027	129		26	97.7661		17	69.7904		9	51.5112		protein of unknown function		1785096	1785224
Mfum_940028	2619	cirA	8253	1528.56		11134	2251.4		283	79.781		Outer membrane receptor protein, mostly Fetransport		1785723	1788341
Mfum_940029	1209		412	165.301		554	242.672		32	19.5421		conserved protein of unknown function		1788924	1790132
Mfum_940030	2223	cirA	1206	263.156		1981	471.934		116	38.5272		Outer membrane receptor protein, mostly Fetransport		1790120	1792342
Mfum_940031	1317	murD	569	209.571		276	110.984		391	219.199		UDP-N-acetylmuramoylalanine--D-glutamate ligase	EC 6.3.2.9	1792465	1793781
Mfum_940032	1434		704	238.138		409	151.046		406	209.038		conserved protein of unknown function		1793774	1795207
Mfum_940033	744	gcd	751	489.634		554	394.342		457	453.515		Nucleoside-diphosphate-sugar pyrophosphorylase		1795229	1795972
Mfum_940034	1764	ptsA	1384	380.577		628	188.537		1162	486.358		Phosphoenolpyruvate-protein kinase (PTS system EIcomponent in bacteria)		1796016	1797779
Mfum_940035	318	fruB	1049	1600.12		1096	1825.24		891	2068.71		Phosphotransferase system HPr-related protein		1797824	1798141
Mfum_940036	981	hprK	2235	1105.13		1591	858.89		1188	894.12		Serine kinase of the HPr protein, regulatescarbohydrate metabolism		1798142	1799122
Mfum_940037	1110	trpE	212	92.6441		84	40.0768		117	77.8236		Anthranilate/para-aminobenzoate synthase componentI		1799175	1800284
Mfum_940038	1161	dnaJ	3412	1425.55		5010	2285.29		2989	1900.83		Chaperone protein dnaJ		1800385	1801545
Mfum_940039	639	grpE	2703	2051.87		1967	1630.2		1745	2016.24		Protein grpE		1801632	1802270
Mfum_940040	1242	rsbU	2788	1088.87		1090	464.773		1454	864.948		Serine phosphatase RsbU, regulator of sigmasubunit		1802296	1803537
Mfum_940041	528	rsbS	1708	1569.13		783	785.352		648	906.128		Anti-anti-sigma regulatory factor RsbS (Antagonistof anti-sigma factor)		1803527	1804054
Mfum_940042	189		27	69.2958		7	19.6143		43	167.979		protein of unknown function		1804062	1804250
Mfum_940043	795	phnP	378	230.637		235	156.544		265	246.109		Metal-dependent hydrolase of the beta-lactamasesuperfamily		1804261	1805055
Mfum_940044	807	tatD	421	253.054		153	100.405		267	244.279		Mg-dependent DNase		1805118	1805924
Mfum_940045	1767	ilvD	1914	525.424		1363	408.503		1897	792.646		Dihydroxy-acid dehydratase	EC 4.2.1.9	1805946	1807712
Mfum_940046	1338	trmFO	363	131.6		317	125.47		225	124.158		Methylenetetrahydrofolate--tRNA-(uracil-5-)-methyltransferase TrmFO	EC 2.1.1.74	1808157	1809494
Mfum_940047	2328	pheT	2897	603.629		1986	451.786		1880	596.243		Phenylalanyl-tRNA synthetase beta subunit		1809722	1812049
Mfum_940048	771		1653	1039.98		3283	2255.03		8979	8598.49		Opacity protein or related surface antigen		1812332	1813102
Mfum_940049	645	trmB	245	184.252		304	249.603		619	708.565		tRNA (guanine-N(7)-)-methyltransferase	EC 2.1.1.33	1813141	1813785
Mfum_940050	381	xylA	246	313.195		239	332.207		254	492.218		Dimeric dUTPase		1813875	1814255
Mfum_940051	447		73	79.2173		45	53.314		33	54.5073		Predicted thiol-disulfide oxidoreductase		1814289	1814735
Mfum_940052	753	wcaA	428	275.711		180	126.594		145	142.174		Glycosyltransferase		1814881	1815633
Mfum_940053	789	cda	126	77.4637		44	29.5333		57	53.3392		Predicted xylanase/chitin deacetylase		1815605	1816393
Mfum_940054	1170		500	207.295		263	119.044		168	106.016		conserved membrane protein of unknown function		1816396	1817565
Mfum_940055	774	hisF	510	319.62		513	351.005		204	195.552		Imidazole glycerol phosphate synthase subunithisF	EC 4.1.3.-	1817533	1818306
Mfum_940056	522	cspR	214	198.86		91	92.3224		101	142.856		tRNA (Cytosine34-2'-O-)-methyltransferase, SpoUclass		1818351	1818872
Mfum_940057	462		297	311.831		365	418.396		103	164.605		conserved membrane protein of unknown function		1818903	1819364
Mfum_940058	774	truA	235	147.276		119	81.4221		138	131.64		tRNA pseudouridine synthase A	EC 5.4.99.12	1819508	1820281
Mfum_940059	684	ompW	1647	1168		854	661.208		694	749.121		Outer membrane protein W		1820278	1820961
Mfum_940060	441	rnhD	1374	1511.31		628	754.149		1181	1977.24		putative Holliday junction resolvase	EC 3.1.-.-	1820983	1821423
Mfum_940061	822	trpA	393	231.913		279	179.75		288	258.684		Tryptophan synthase alpha chain	EC 4.2.1.20	1821442	1822263
Mfum_940062	186		30	78.2372		69	196.459		27	107.176		protein of unknown function		1822580	1822765
Mfum_940063	4560	gltB	12629	1343.41		11714	1360.43		8369	1355.06		Glutamate synthase domain large chain		1822744	1827303
Mfum_940064	357		1345	1827.51		663	983.517		835	1726.9		LysM domain containing protein (fragment)		1827524	1827880
Mfum_940065	924	smtA	193	101.319		198	113.483		101	80.7045		SAM-dependent methyltransferase		1828620	1829543
Mfum_940066	903	folP	304	163.302		403	236.349		163	133.275		Dihydropteroate synthase or related enzyme		1829793	1830695
Mfum_940067	612	hisB	416	329.721		130	112.494		227	273.856		Imidazoleglycerol-phosphate dehydratase	EC 4.2.1.19	1830724	1831335
Mfum_940068	123		119	469.296		21	90.4171		47	282.125		protein of unknown function		1831376	1831498
Mfum_940069	624		216	167.909		238	201.989		53	62.7104		protein of unknown function		1831680	1832303
Mfum_940070	504		358	344.554		178	187.036		192	281.267		conserved exported protein of unknown function		1832300	1832803
Mfum_940071	1158		467	195.62		168	76.8311		143	91.1751		conserved membrane protein of unknown function		1832879	1834036
Mfum_940072	156		7	21.766		0	0		1	4.73286		protein of unknown function		1834152	1834307
Mfum_940073	732		84	55.6638		49	35.4504		32	32.2766		membrane protein of unknown function		1834411	1835142
Mfum_940074	1497	dhaS	179	58.0011		192	67.9228		149	73.4874		putative aldehyde dehydrogenase dhaS	EC 1.2.1.3	1835162	1836658
Mfum_940075	846		50	28.6685		67	41.9412		21	18.3273		protein of unknown function		1836685	1837530
Mfum_940076	1086		24	10.7198		28	13.6541		3	2.03958		DegT/DnrJ/EryC1/StrS family aminotransferase		1837532	1838617
Mfum_940077	150		4	12.9352		6	21.1834		9	44.2996		protein of unknown function		1839166	1839315
Mfum_940078	174		17	47.3919		56	170.441		15	63.6489		protein of unknown function		1839469	1839642
Mfum_940079	234		16	33.1672		5	11.3159		5	15.7762		protein of unknown function		1839896	1840129
Mfum_940080	864	ubiB	383	215.025		269	164.883		194	165.782		2-polyprenylphenol hydroxylase or relatedflavodoxin oxidoreductase		1840228	1841091
Mfum_940081	1146	napF	932	394.49		710	328.103		444	286.053		Ferredoxin		1841088	1842233
Mfum_940082	1026	pyrD	3351	1584.28		2518	1299.7		575	413.78		Dihydroorotate dehydrogenase		1842254	1843279
Mfum_940083	3549	nifJ	1093	149.389		888	132.508		887	184.53		Pyruvate-flavodoxin oxidoreductase	EC 1.2.7.-	1843298	1846846
Mfum_940084	1149	napF	456	192.508		229	105.548		279	179.28		Ferredoxin		1846979	1848127
Mfum_940085	462	crp	83	87.1447		30	34.3887		61	97.4847		Transcriptional regulator, Crp family		1848145	1848606
Mfum_940086	846	ubiB	170	97.4728		77	48.2011		83	72.4363		2-polyprenylphenol hydroxylase or relatedflavodoxin oxidoreductase		1848590	1849435
Mfum_940087	762	frhG	240	152.778		116	80.6194		138	133.713		Coenzyme F420-reducing hydrogenase, gammasubunit		1849764	1850525
Mfum_940088	1314	frhA	300	110.747		215	86.6522		203	114.064		Coenzyme F420-reducing hydrogenase, alphasubunit		1850494	1851807
Mfum_940089	1818		580	154.753		295	85.9339		320	129.958		putative Pyruvate kinase	EC 2.7.1.40	1851879	1853696
Mfum_940090	129		21	78.965		12	49.2638		25	143.087		protein of unknown function		1853703	1853831
Mfum_940091	165		73	214.607		82	263.188		40	178.988		protein of unknown function		1853833	1853997
Mfum_940092	2721		331	59.0071		190	36.9795		74	20.0794		protein of unknown function		1854201	1856921
Mfum_940093	174		59	164.478		41	124.787		123	521.921		protein of unknown function		1857038	1857211
Mfum_950001	891	rmlA	812	442.062		574	341.17		524	434.212		Glucose-1-phosphate thymidylyltransferase	EC 2.7.7.24	1857534	1858424
Mfum_950002	1089	rfbB	1036	461.463		1026	498.949		471	319.331		dTDP-D-glucose 4,6-dehydratase		1858470	1859558
Mfum_960001	603	ribC	527	423.934		296	259.963		316	386.917		Riboflavin synthase alpha chain		1860504	1861106
Mfum_960002	729	fabG	550	365.965		247	179.434		372	376.759		Short-chain alcohol dehydrogenase		1861153	1861881
Mfum_960003	984		204	100.563		115	61.8927		96	72.0319		conserved protein of unknown function		1861953	1862936
Mfum_960004	1389		56	19.5565		37	14.107		26	13.8204		membrane protein of unknown function		1862954	1864342
Mfum_960005	654		37	27.4428		28	22.6734		19	21.4499		protein of unknown function		1864411	1865064
Mfum_960006	762	pspE	401	255.267		339	235.603		133	128.868		Rhodanese-related sulfurtransferase		1865127	1865888
Mfum_960007	1899	mnmG	1730	441.902		1195	333.257		710	276.046		tRNA uridine 5-carboxymethylaminomethylmodification enzyme MnmG		1865970	1867868
Mfum_960008	1449	dnaB	742	248.394		279	101.97		349	177.83		Replicative DNA helicase		1868034	1869482
Mfum_960009	795	thiG	451	275.178		231	153.88		401	372.414		Thiazole synthase	EC 4.-.-.-	1869568	1870362
Mfum_960010	849		3244	1853.44		4413	2752.72		937	814.855		Predicted periplasmic solute-binding protein		1870422	1871270
Mfum_960011	945	acuC	1438	738.128		1301	729.091		551	430.495		Deacetylase family enzyme		1871348	1872292
Mfum_960012	225		56	120.729		51	120.039		46	157.51		protein of unknown function		1872392	1872616
Mfum_960013	126		4	19.2488		8	33.6245		5	29.2987		protein of unknown function		1873106	1873231
Mfum_970001	555		468	409.032		375	357.828		567	754.291		Cytochrome c family protein (modular protein)		1873641	1874195
Mfum_970003	906	thrB	316	169.186		151	88.2643		192	156.467		Homoserine kinase	EC 2.7.1.39	1874400	1875305
Mfum_970004	711	glpG	174	118.709		53	39.4769		133	138.112		Membrane associated serine protease		1875319	1876029
Mfum_970005	885	nadC	228	124.967		65	38.8961		84	70.0785		Nicotinate-nucleotide pyrophosphorylase		1876169	1877053
Mfum_970006	801		445	269.484		118	78.0164		152	140.107		PATAN domain containing protein		1877324	1878124
Mfum_970007	564		2342	2014.25		908	852.596		1247	1632.44		Predicted GTPase		1878087	1878650
Mfum_970008	375		5799	7501.13		4940	6976.41		4848	9545.09		Roadblock/LC7 family protein		1878805	1879179
Mfum_970009	858	atpB	3180	1797.81		2781	1716.52		2043	1758.04		ATP synthase subunit a 2		1879249	1880106
Mfum_970010	213	atpE	592	1348.18		309	768.272		397	1376.13		ATP synthase subunit c 2		1880283	1880495
Mfum_970011	531	atpF	4353	3976.48		3467	3457.77		2496	3470.55		ATP synthase subunit b		1880508	1881038
Mfum_970012	396	atpH	784	960.342		624	834.499		213	397.13		F0F1-type ATP synthase, delta subunit		1881068	1881463
Mfum_970013	1554	atpA	7200	2247.43		7323	2495.6		4390	2085.75		ATP synthase subunit alpha	EC 3.6.3.14	1881517	1883070
Mfum_970014	882	atpG	1540	846.948		603	362.064		811	678.892		ATP synthase gamma chain		1883090	1883971
Mfum_970015	1404	atpD	6114	2112.34		2947	1111.6		5010	2634.63		ATP synthase subunit beta	EC 3.6.3.14	1883996	1885399
Mfum_970016	438	atpC	1054	1167.27		688	831.861		1029	1734.56		ATP synthase epsilon chain		1885406	1885843
Mfum_970017	306		341	540.552		165	285.561		220	530.823		conserved protein of unknown function		1885930	1886235
Mfum_970018	936	mesJ	522	270.52		400	226.319		142	112.011		tRNA(Ile)-lysidine synthase	EC 6.3.4.-	1886248	1887183
Mfum_970019	753	rsuA	159	102.425		75	52.7476		65	63.7334		Pseudouridine synthase	EC 5.4.99.-	1887180	1887932
Mfum_970020	1395	argH	649	225.671		489	185.64		202	106.912		Argininosuccinate lyase	EC 4.3.2.1	1887943	1889337
Mfum_970021	1686	ccmC	1303	374.88		301	94.5465		441	193.121		ABC-type transport system involved in cytochrome cbiogenesis, permease component		1889371	1891056
Mfum_970022	162		30	89.8279		23	75.1881		1	4.55757		protein of unknown function		1891188	1891349
Mfum_970023	1248	ribBA	2405	934.771		2751	1167.38		1501	888.003		Riboflavin biosynthesis protein ribBA [Includes:3,4-dihydroxy-2-butanone 4-phosphate synthase , GTPcyclohydrolase-2]	EC 3.5.4.25 / 4.1.99.12	1891417	1892664
Mfum_970024	765		589	373.473		449	310.829		546	526.963		conserved protein of unknown function		1892679	1893443
Mfum_970025	609		289	230.189		426	370.449		317	384.318		conserved protein of unknown function		1893440	1894048
Mfum_970026	972		537	267.986		426	232.102		299	227.119		conserved protein of unknown function		1894124	1895095
Mfum_970027	2148	hao	1581	357.028		504	124.26		1652	567.838		putative hydroxylamine oxidoreductase		1895126	1897273
Mfum_970029	234		0	0		1	2.26319		3	9.46573		protein of unknown function		1897934	1898167
Mfum_970030	210		1	2.30986		0	0		1	3.51584		protein of unknown function		1898263	1898472
Mfum_970031	504		208	200.188		92	96.6704		77	112.8		conserved protein of unknown function		1898653	1899156
Mfum_970032	300		6	9.70141		1	1.76529		11	27.072		protein of unknown function		1899372	1899671
Mfum_970033	198		1	2.44985		0	0		1	3.72892		protein of unknown function		1900535	1900732
Mfum_970034	678		421	301.202		299	233.549		175	190.571		conserved protein of unknown function		1901111	1901788
Mfum_970035	516		402	377.904		204	209.371		124	177.427		Isopentenyl-diphosphate delta-isomerase		1901849	1902364
Mfum_970036	627		175	135.387		199	168.082		50	58.8777		Predicted membrane protein		1902359	1902985
Mfum_970037	1170		750	310.943		474	214.55		473	298.486		Predicted secreted hydrolase		1903094	1904263
Mfum_970038	2553	salY	891	169.29		508	105.378		421	121.753		ABC-type antimicrobial peptide transport system,permease component		1904264	1906816
Mfum_970039	678	salX	523	374.177		710	554.581		429	467.171		ABC-type antimicrobial peptide transport system,ATPase component		1906840	1907517
Mfum_970040	1350		763	274.155		471	184.767		350	191.418		Stand-alone CHASE2 sensor domain		1907514	1908863
Mfum_970041	945		274	140.645		86	48.1951		182	142.196		conserved protein of unknown function		1909000	1909944
Mfum_970042	735		148	97.6741		95	68.4499		148	148.67		Biopolymer transport protein (modular protein)		1910116	1910850
Mfum_970043	429	exbD	52	58.7964		17	20.9859		16	27.5367		Biopolymer transport protein		1910873	1911301
Mfum_970044	798		279	169.592		172	114.146		124	114.727		putative Periplasmic protein TonB		1911393	1912190
Mfum_970045	228		27	57.4426		28	65.0369		17	55.0507		protein of unknown function		1912204	1912431
Mfum_970046	1146	tolB	327	138.41		324	149.726		148	95.3511		Periplasmic component of the Tol biopolymertransport system		1912656	1913801
Mfum_970047	540	ompA	233	209.299		210	205.95		158	216.029		Outer membrane protein or relatedpeptidoglycan-associated (Lipo)protein		1913917	1914456
Mfum_970048	1371		857	303.213		520	200.864		590	317.734		ATPase		1914523	1915893
Mfum_970049	1032		321	150.879		107	54.9086		70	50.0803		conserved membrane protein of unknown function		1915963	1916994
Mfum_970050	786		367	226.49		153	103.087		107	100.51		conserved exported protein of unknown function		1916942	1917727
Mfum_970051	2613	nrfG	714	132.545		364	73.7732		369	104.264		TPR repeats containing protein		1917795	1920407
Mfum_970052	1167		306	127.191		233	105.736		160	101.227		conserved protein of unknown function		1920404	1921570
Mfum_970053	309	nirD	2274	3569.74		2429	4162.99		1788	4272.26		Ferredoxin		1921609	1921917
Mfum_970054	1038	erfK	2174	1015.94		1728	881.623		958	681.423		Uncharacterized erfK/srfK family protein		1922276	1923313
Mfum_tRNA25	78		2	12.4377		2	13.5791		1	9.46573		Pro tRNA		1923720	1923797
Mfum_970055	759	yurY	670	428.191		1725	1203.6		194	188.716		Vegetative protein 296		1924145	1924903
Mfum_970056	1425	sufB	3230	1099.49		6483	2409.34		1200	621.749		FeS cluster assembly protein sufB		1924949	1926373
Mfum_970057	1293	sufB	1767	662.892		5296	2169.13		489	279.228		Cysteine desulfurase activator SufB		1926420	1927712
Mfum_970058	555	paaD	1722	1505.03		1332	1271.01		1004	1335.64		Predicted metal-sulfur cluster biosyntheticenzyme		1927739	1928293
Mfum_970059	1287		812	306.043		513	211.094		378	216.851		conserved protein of unknown function		1928317	1929603
Mfum_970060	579		1736	1454.37		2936	2685.43		1110	1415.44		conserved exported protein of unknown function		1929632	1930210
Mfum_970061	1098		392	173.176		317	152.895		181	121.71		Predicted nucleoside-diphosphate-sugarepimerase		1930375	1931472
Mfum_970062	1137	nifS	379	161.69		590	274.807		223	144.808		Cysteine sulfinate desulfinase/cysteinedesulfurase		1931478	1932614
Mfum_970063	873	cysE	514	285.597		479	290.575		426	360.283		Serine acetyltransferase		1932630	1933502
Mfum_970064	888	aroE	618	337.583		363	216.486		209	173.773		Shikimate 5-dehydrogenase		1933641	1934528
Mfum_970065	1356	dnaA	478	170.991		287	112.088		179	97.4635		Chromosomal replication initiator protein dnaA		1934853	1936208
Mfum_970066	1116	dnaN	2072	900.597		883	419.018		992	656.29		DNA polymerase sliding clamp subunit		1936416	1937531
Mfum_970067	387		324	406.106		174	238.108		54	103.022		conserved protein of unknown function		1937544	1937930
Mfum_970068	552		77	67.6638		27	25.9037		44	58.8521		Lipoprotein signal peptidase (modular protein)	EC 3.4.23.36	1937965	1938516
Mfum_970070	927	nadA	603	315.531		245	139.966		301	239.737		Quinolinate synthase A	EC 2.5.1.72	1938524	1939450
Mfum_970071	609		547	435.687		537	466.975		169	204.889		conserved protein of unknown function		1939489	1940097
Mfum_970072	1101		282	124.241		126	60.6066		83	55.6595		ATP-dependent DNA ligase		1940059	1941159
Mfum_970073	1290	ugd	1537	577.948		1742	715.146		1026	587.227		UDP-glucose 6-dehydrogenase		1941459	1942748
Mfum_970074	1269	purA	1414	540.496		1174	489.94		1020	593.454		Adenylosuccinate synthetase	EC 6.3.4.4	1942759	1944027
Mfum_970075	795	uppS	613	374.023		368	245.142		286	265.612		Undecaprenyl pyrophosphate synthase		1944166	1944960
Mfum_970076	894	cdsA	598	324.466		670	396.893		114	94.149		Phosphatidate cytidylyltransferase		1945007	1945900
Mfum_970077	648	psd	445	333.112		335	273.783		94	107.103		Phosphatidylserine decarboxylase proenzyme	EC 4.1.1.65	1945931	1946578
Mfum_970078	918	pssA	655	346.102		657	379.017		297	238.87		Phosphatidylserine synthase		1946569	1947486
Mfum_tRNA14	83		4	23.3769		4	25.5222		1	8.8955		Tyr tRNA		1947572	1947654
Mfum_970079	1134	kamA	1829	782.358		1212	566.012		667	434.272		L-lysine 2,3-aminomutase	EC 5.4.3.2	1947787	1948920
Mfum_970080	1194		534	216.941		229	101.57		278	171.905		SAM-dependent methyltransferase		1948951	1950144
Mfum_970081	2439	ppsA	2445	486.264		1843	400.175		1575	476.779		Phosphoenolpyruvate synthase	EC 2.7.9.2	1950366	1952804
Mfum_970082	2742		1595	282.162		1067	206.079		970	261.188		Acyl-CoA synthetase (ADP forming) alpha and betachain		1952832	1955573
Mfum_tRNA24	72		5	33.6855		0	0		1	10.2545		Val tRNA		1955578	1955649
Mfum_970083	879	spo0J	1636	902.816		928	559.108		864	725.727		Chromosome (Plasmid) partitioning protein,ParB/Spo0J family		1955808	1956686
Mfum_970084	1803	mutL	671	180.523		448	131.589		368	150.696		DNA mismatch repair protein mutL		1957305	1959107
Mfum_970085	1101		552	243.196		408	196.25		461	309.145		putative Predicted GTPase, translation factor		1959117	1960217
Mfum_970086	552	nusG	301	264.504		462	443.24		116	155.156		Transcriptional activator RfaH, NusG family		1960366	1960917
Mfum_970087	906	rfbD	942	504.345		1198	700.269		396	322.712		dTDP-4-dehydrorhamnose reductase		1961061	1961966
Mfum_970088	1242	wecE	612	239.02		569	242.62		512	304.367		Predicted pyridoxal phosphate-dependent enzymeinvolved in regulation of cell wall biogenesis		1961983	1963224
Mfum_970089	2463	imp	1476	290.688		595	127.935		850	254.802		Organic solvent tolerance protein OstA		1963337	1965799
Mfum_970090	594		1258	1027.3		898	800.62		111	137.97		conserved protein of unknown function		1966122	1966715
Mfum_970091	585	kdpC	171	141.79		97	87.8117		102	128.734		Potassium-transporting ATPase C chain	EC 3.6.3.12	1966728	1967312
Mfum_970092	2049	kdpB	767	181.576		670	173.169		537	193.5		Potassium-transporting ATPase B chain	EC 3.6.3.12	1967344	1969392
Mfum_970093	1719	kdpA	367	103.561		154	47.444		239	102.653		Potassium-transporting ATPase A chain	EC 3.6.3.12	1969421	1971139
Mfum_970094	2295	priA	484	102.298		289	66.6886		272	87.5054		Primosomal protein N', superfamily II helicase		1971417	1973711
Mfum_970095	210		412	951.662		1517	3825.63		144	506.281		conserved protein of unknown function		1973836	1974045
Mfum_970096	483	cumB	327	328.402		223	244.509		301	460.117		Cytosine/adenosine deaminase		1974099	1974581
Mfum_970097	159		12	36.6091		2	6.66146		2	9.28713		protein of unknown function		1974674	1974832
Mfum_970098	132		3	11.0243		3	12.036		3	16.7802		protein of unknown function		1975108	1975239
Mfum_970099	675	norC	267	191.872		118	92.5795		127	138.915		Nitric-oxide reductase subunit C		1975398	1976072
Mfum_970100	1422	norB	765	260.956		322	119.92		659	342.164		putative nitric oxide reductase B subunit		1976082	1977503
Mfum_970101	321		27	40.8003		9	14.8482		16	36.8013		conserved membrane protein of unknown function		1977493	1977813
Mfum_970102	519		1535	1434.65		2456	2506.09		1317	1873.56		conserved protein of unknown function		1977862	1978380
Mfum_970103	141		28	96.3261		28	105.166		184	963.49		protein of unknown function		1978549	1978689
Mfum_980001	639	sodA2	2284	1733.8		692	573.511		499	576.565		Superoxide dismutase		1980689	1981327
Mfum_980002	1704	recN	677	192.719		290	90.129		554	240.043		DNA repair protein ATPase, RecN		1981388	1983091
Mfum_980003	1014	prfB	1518	726.171		915	477.881		730	531.537		Peptide chain release factor 2		1983130	1984143
Mfum_980004	678		190	135.934		166	129.663		77	83.8513		conserved exported protein of unknown function		1984590	1985267
Mfum_980005	474	moaC	936	957.861		436	487.13		817	1272.6		Molybdenum cofactor biosynthesis protein C		1985391	1985864
Mfum_980006	504	mog	1189	1144.34		219	230.118		721	1056.22		Molybdopterin adenylyltransferase		1985861	1986364
Mfum_980007	429	hisI	424	479.417		106	130.853		188	323.556		Phosphoribosyl-AMP cyclohydrolase		1986585	1987013
Mfum_980008	1104		405	177.947		175	83.947		242	161.843		Acyl-CoA reductase, LuxC		1987008	1988111
Mfum_980009	1095		194	85.9394		64	30.953		100	67.4271		Acyl-protein synthetase, LuxE		1988115	1989209
Mfum_980010	243		822	1640.86		631	1375.18		436	1324.73		Membrane protein CcmA involved in cell shapedetermination		1989276	1989518
Mfum_980011	765		401	254.266		298	206.296		258	249.004		Zn-finger protein		1989518	1990282
Mfum_980012	312		49	76.1809		19	32.2504		30	70.993		protein of unknown function		1991038	1991349
Mfum_980013	216		9	20.2113		10	24.5179		14	47.8545		protein of unknown function		1991346	1991561
Mfum_980014	342		6	8.51001		4	6.19399		12	28.065		protein of unknown function		1991800	1992141
Mfum_980015	243		6	13.9732		0	0		1	3.03838		protein of unknown function		1991942	1992184
Mfum_980016	120		3	12.1268		3	13.2396		1	6.15272		protein of unknown function		1992221	1992340
Mfum_980017	2496		439	85.3149		182	38.6156		814	240.784		protein of unknown function		1993352	1995847
Mfum_980018	780		224	139.302		145	98.4487		388	367.27		protein of unknown function		1995844	1996623
Mfum_980019	768		214	135.163		216	148.946		400	390.313		protein of unknown function		1996636	1997403
Mfum_980020	402		48	57.9189		17	22.3954		86	161.624		protein of unknown function		1997342	1997743
Mfum_980021	1359		238	84.9498		130	50.6594		538	292.288		protein of unknown function		1997763	1999121
Mfum_980022	150		31	100.248		4	14.1223		22	108.288		protein of unknown function		1999343	1999492
Mfum_980023	369		49	64.4132		7	10.0463		59	118.052		protein of unknown function		1999861	2000229
Mfum_990001	183		2	5.30132		6	17.3635		1	4.03457		protein of unknown function		2001389	2001571
Mfum_990002	894	phuW	325	176.34		65	38.5046		85	70.1988		Uncharacterized iron-regulated protein		2001796	2002689
Mfum_990003	690		227	159.581		112	85.9618		106	113.424		Phosphatase/phosphohexomutase HAD superfamily		2002725	2003414
Mfum_990004	1158		126	52.7797		54	24.6957		43	27.4163		putative Predicted aspartyl protease		2003544	2004701
Mfum_tRNA23	75		15	97.0141		11	77.6726		9	88.5992		Lys tRNA		2004704	2004778
Mfum_990006	822	folE	1682	992.565		778	501.238		1264	1135.33		GTP cyclohydrolase folE2	EC 3.5.4.16	2004911	2005732
Mfum_misc_RNA_3	115		221	932.179		118	543.401		118	757.587		TPP		2005820	2005934
Mfum_990007	1923	thiC	2555	644.49		1413	389.134		1618	621.223		Phosphomethylpyrimidine synthase	EC 4.-.-.-	2005983	2007905
Mfum_990008	2769	sucA	5431	951.397		2022	386.718		3107	828.451		2-oxoglutarate dehydrogenase E1 component		2007999	2010767
Mfum_990009	1179	sucB	1816	747.148		968	434.808		827	517.893		2-oxoglutarate dehydrogenase E2 component		2010809	2011987
Mfum_990010	1401	lpdA	938	324.765		599	226.425		651	343.077		Dihydrolipoyl dehydrogenase	EC 1.8.1.4	2012020	2013420
Mfum_990011	1170	alr	556	230.512		197	89.1696		388	244.847		Alanine racemase	EC 5.1.1.1	2013411	2014580
Mfum_990012	576		342	288.011		105	96.5391		127	162.791		Glycoprotease family enzyme		2014588	2015163
Mfum_990013	426		106	120.698		31	38.5379		63	112.655		ATP/GTP binding protein		2015211	2015636
Mfum_990014	948	thiL	256	130.99		119	66.4775		103	80.9979		Thiamine monophosphate kinase		2015587	2016534
Mfum_990015	780		148	92.039		72	48.8848		75	70.993		Predicted metal-dependent membrane protease		2016617	2017396
Mfum_990016	993	sppA	1012	494.352		707	377.057		778	578.467		Periplasmic serine protease, ClpP class		2017562	2018554
Mfum_990017	1530	metG	836	265.045		417	144.338		474	228.737		Methionyl-tRNA synthetase		2018625	2020154
Mfum_990018	339	himA	2484	3554.32		1891	2954.12		988	2151.82		Bacterial nucleoid DNA-binding protein		2020344	2020682
Mfum_990019	1218	hisS	1583	630.432		991	430.886		655	397.048		Histidyl-tRNA synthetase		2020739	2021956
Mfum_990020	1824	aspS	3184	846.746		2224	645.723		1247	504.766		Aspartyl-tRNA synthetase	EC 6.1.1.12	2022134	2023957
Mfum_990021	1431	pykF	1858	629.812		1031	381.553		967	498.925		Pyruvate kinase	EC 2.7.1.40	2024001	2025431
Mfum_990022	852	dltE	296	168.522		150	93.2369		174	150.785		Short-chain dehydrogenase		2025449	2026300
Mfum_990023	744		3257	2123.49		2294	1632.89		1577	1564.97		Alpha/beta superfamily hydrolase		2026400	2027143
Mfum_990024	570	dcd	385	327.635		107	99.4135		214	277.196		Deoxycytidine triphosphate deaminase	EC 3.5.4.13	2027319	2027888
Mfum_990025	1089		1976	880.165		900	437.674		750	508.489		Radical SAM family enzyme (modular protein)		2027924	2029012
Mfum_990026	345		205	288.23		58	89.0318		99	211.868		conserved protein of unknown function		2029061	2029405
Mfum_1000001	228		529	1125.45		293	680.564		534	1729.24		exported protein of unknown function		2029553	2029780
Mfum_1000002	1431	nfeD	153	51.8629		170	62.9138		123	63.462		Membrane-bound serine protease, NfeD family		2029940	2031370
Mfum_1000003	177		2	5.48102		2	5.98402		1	4.17134		protein of unknown function		2031862	2032038
Mfum_1010001	126		5	19.2488		3	12.6092		20	117.195		protein of unknown function		2032160	2032285
Mfum_1010002	471	nfeD	194	199.795		181	203.514		74	116		Membrane-bound serine protease, NfeD family		2032289	2032759
Mfum_1010003	1047		350	162.153		245	123.924		264	186.168		conserved protein of unknown function		2032773	2033819
Mfum_1010004	534		291	264.336		133	131.901		143	197.717		conserved protein of unknown function		2033791	2034324
Mfum_1010006	1416	cusB	347	118.87		336	125.664		191	99.5907		Copper efflux pump membrane fusion protein		2034393	2035808
Mfum_1010007	3210	cusA	1115	168.49		1839	303.398		684	157.326		Copper efflux pump		2035815	2039024
Mfum_1010008	408		13	15.4557		10	12.98		18	32.5732		protein of unknown function		2039167	2039574
Mfum_1010010	306		1877	2975.42		223	385.94		541	1305.34		conserved protein of unknown function		2040978	2041283
Mfum_1010011	702	tolQ	2787	1925.77		2508	1892.02		1786	1878.42		Biopolymer transport protein		2042546	2043247
Mfum_1010012	417	exbD	1421	1652.96		225	285.748		394	697.604		Biopolymer transport protein		2043284	2043700
Mfum_1010013	285		178	302.956		29	53.8877		737	1909.29		protein of unknown function		2044038	2044322
Mfum_1010014	366	cdc	50	66.2665		28	40.5148		53	106.916		ATP-dependent DNA ligase		2044346	2044711
Mfum_1010015	579		404	338.46		168	153.662		735	937.254		NUDIX family hydrolase		2044929	2045507
Mfum_1010016	357		203	275.824		178	264.051		55	113.748		Large-conductance mechanosensitive channel(fragment)		2045541	2045897
Mfum_1010017	621		265	206.995		119	101.483		144	171.206		conserved protein of unknown function		2046044	2046664
Mfum_1010018	759	suhB	270	172.555		75	52.3306		154	149.805		Fructose-1,6-bisphosphatase or related enzyme ofinositol monophosphatase family		2046676	2047434
Mfum_1010020	1551	arnT	331	103.519		99	33.8034		176	83.7818		4-amino-4-deoxy-L-arabinose transferase or relatedglycosyltransferase of PMT family		2047548	2049098
Mfum_1010021	654	smtA	413	306.321		347	280.988		326	368.034		SAM-dependent methyltransferase		2049095	2049748
Mfum_1010022	717	purQ	298	201.605		125	92.3267		260	267.734		Phosphoribosylformylglycinamidine synthase 1	EC 6.3.5.3	2049745	2050461
Mfum_1010023	213	purS	108	245.951		56	139.234		49	169.85		Phosphoribosylformylglycinamidine (FGAM) synthase,PurS component		2050499	2050711
Mfum_1010024	1332	purB	983	357.976		389	154.661		568	314.842		Adenylosuccinate lyase		2050704	2052035
Mfum_1010025	600	ligT	71	57.4		41	36.1884		32	39.3774		2'-5' RNA ligase		2052121	2052720
[truncated: 311 more rows]
